# Supplementary material for: LDAI-ISPS: LncRNA–Disease Associations Inference Based on Integrated Space Projection Scores
Source: Int J Mol Sci. 2020 Feb 22;21(4):1508. doi: 10.3390/ijms21041508 (PMC7073162; doi:10.3390/ijms21041508)
Supplement: Supplementary file 1 [file ijms-21-01508-s001.zip]

Archive with 7 entries (6 files):
- Manuscriptand Supplementary Materials/
- Manuscriptand Supplementary Materials/Supplementary Figure 1.tif
- Manuscriptand Supplementary Materials/Supplementary materials S1.xlsx
- Manuscriptand Supplementary Materials/Supplementary materials S2.xls
- Manuscriptand Supplementary Materials/Supplementary materials S3.xlsx
- Manuscriptand Supplementary Materials/Supplementary materials S4.xlsx
- Manuscriptand Supplementary Materials/Supplementary materials S5.xlsx
