# Supplementary material for: LDAI-ISPS: LncRNA–Disease Associations Inference Based on Integrated Space Projection Scores
Source: Int J Mol Sci. 2020 Feb 22;21(4):1508. doi: 10.3390/ijms21041508 (PMC7073162; doi:10.3390/ijms21041508)
Supplement: Supplementary file 1 [file ijms-21-01508-s001.zip › Manuscriptand Supplementary Materials/Supplementary materials S3.xlsx]

## Sheet: Sheet1
AIDS
abdominal aortic aneurysm
acute lymphoblastic leukemia
acute myeloid leukemia
adolescent idiopathic scoliosis
adrenocortical carcinomas
affective disorders
aging
alcoholic liver disease
Alzheimer disease
Angelman syndrome
aortic aneurysm
atherosclerosis
autistic spectrum disorder
autoimmune disease
barrett's Esophagus
basal cell carcinoma
Beckwith-Wiedemann syndrome
biparental complete hydatidiform moles
bipolar disorder
bladder cancer
Bladder urothelial carcinoma
blepharophimosis syndrome
bone diseases
brachydactyly
brain ischemia
breast cancer
breastliver
Burkitt's lymphomas
cancer
cardiac hypertrophy
cardiac lineage
cardiomyopathy
cardiovascular disease
cat eye syndrome
cervical cancer
choricarcinoma
chronic lymphocytic leukemia
chronic myeloid leukemia
chronic myeloproliferative disorders
chronic nonalcoholic liver disease
cleft lip
colon cancer
colorectal cancer
Congenital hyperinsulinism
Coronary Atherosclerosis
coronary artery disease
decreased myogenesis
deleterious effects in the somatic thymus tissue
depression
dermatomyositis
diabetes
diabetic nephropathy
DiGeorge syndrome
dilated cardiomyopathy
Down's syndrome
drug abuse
Duchenne muscular dystrophy
dyskeratosis congenita
embryonal carcinoma
endometrial cancer
Endometrial stromal sarcoma
endometriosis
enterovirus 71 infection
enterovirus 72 infection
enterovirus 73 infection
enterovirus 74 infection
esophagus
extravillous trophoblast
facioscapulohumeral muscular dystrophy
familial and sporadic intracranial aneurysms
fragile X syndrome
frailty
frontotemporal lobar degeneration
gastric cancer
gastrointestinal stromal tumor
germ cell tumor
gestational choriocarcinoma
gestational trophoblastic diseases
glaucoma
glioblastoma
glioma
glucose metabolism disorder
growth restriction
HCV
heart dysfunction
hematopoiesis
hepatic colorectal metastasis
hepatocellular carcinoma
heroin abuse
heroin addiction
Hodgkin's lymphoma
Human Dilated Cardiomyopathy
human spinocerebellar ataxia type 8
Huntington disease
hyperhomocysteinemia
infection of chicken embryo lethal orphan adenovirus
infection of mouse minute virus
infertility
intracranial aneurysm
intracranial germinoma
Kaposi's sarcoma
kidney cancer
Leishmania
leukemia
lipid metabolism disorder
liver cancer
liver injury
lung cancer
lymphocytic leukemia
lymphoma
major depression
Marek's disease
medulloblastomas
melanoma
melasma
meningioma
Mullerian aplasia
multiple sclerosis
murine plasmacytomas
myelodysplastic syndrome
myeloma
myeloproliferative polycythaemia vera
myocardial infarction
myopia
myotonic dystrophy type 1
narcolepsy
nasopharyngeal carcinoma
neural system tumors syndrome
neural tube defects
neuroblastoma
Neurofibromatosis type 1
nonfunctioning pituitary adenomas
non-small-cell lung cancer
obesity
oesophagus cancer
osteosarcoma
ovarian cancer
pain
pancreas cancer
Pancreatic ductal adenocarcinoma
pancreaticobiliary maljunction
panic disorder
papillary thyroid carcinoma
Parkinson's disease
parotid cancer
periodontitis
peripheral artery disease
pheochromocytoma
photoperiod-sensitive male sterility
pituitary adenomas
plexiform neurofibroma
polymyositis
Prader-Willi syndrome
pre-eclampsia
prostate
prostate cancer
pseudohypoparathyroidism type Ib
psoriasis
Psoriasis vulgaris
renal cancer
renal disease
Restless legs syndrome
rhabdomyosarcoma
schizoaffective disorder
schizophrenia
Schizophrenia spectrum disorders
Silver-Russell syndrome
small cell lung cancer
spinocerebellar ataxia type 7
spinocerebellar ataxia type 8
Split Hand or Foot malformation disorder
squamous carcinoma
squamous-cell lung carcinomas
stroke
stroke risk and recurrence
syndromic developmental defect
systemic lupus erythaematosus
testicular cancer
tongue cancer
transient neonatal diabetes mellitus
trophoblastic tumor
tumor
type 1 diabetes
type 2 diabetes
uterus cancer
velocardiofacial syndrome
West Syndrome
Wiedemann-Beckwith syndrome
Wilms' tumor
