# Supplementary material for: LDAI-ISPS: LncRNA–Disease Associations Inference Based on Integrated Space Projection Scores
Source: Int J Mol Sci. 2020 Feb 22;21(4):1508. doi: 10.3390/ijms21041508 (PMC7073162; doi:10.3390/ijms21041508)
Supplement: Supplementary file 1 [file ijms-21-01508-s001.zip › Manuscriptand Supplementary Materials/Supplementary materials S4.xlsx]

## Sheet: sheet1
1	0.019518	0.0177938	0.0220824	0	0.0126838	0	0	0	0.0245967	0.0476695	0.0220424	0.021075	0	0	0.0411723	0.0182933	0.065367	0	0.0545214	0.0322586	0	0.0356044	0	0	0.0212994	0.0336539	0	0.0220824	0.0545214	0.0332551	0	0	0.0749632	0	0.0163247	0.0126312	0.0153479	0.0220824	0.0159471	0	0	0.0121897	0.0262177	0	0.0167393	0.0264596	0	0	0.10736
0.019518	1	0.10189	0.0159455	0	0.0389156	0	0	0	0.055961	0.0903202	0.880426	0.401217	0	0	0.144676	0.0134946	0.0541576	0	0.0437548	0.0247223	0	0.0789641	0	0	0.196935	0.121081	0	0.0159455	0.0437548	0.16425	0	0	0.450693	0	0.0569868	0.0468452	0.0850374	0.0159455	0.0842979	0	0	0.0416375	0.019518	0	0.267966	0.19555	0	0	0.0880205
0.0177938	0.10189	1	0.324489	0	0.16532	0	0	0	0.0756255	0.083784	0.116436	0.112734	0	0	0.123584	0.127628	0.0448622	0	0.0362779	0.223382	0	0.0735581	0	0	0.119457	0.329249	0	0.324489	0.389677	0.337268	0	0	0.363211	0	0.201971	0.148671	0.859459	0.324489	0.464398	0	0	0.146635	0.177356	0	0.0826142	0.118831	0	0	0.068914
0.0220824	0.0159455	0.324489	1	0	0.163153	0	0	0	0.0471018	0.0446124	0.0185926	0.0177826	0	0	0.0367619	0.172697	0.0610295	0	0.049858	0.323547	0	0.0318309	0	0	0.0185544	0.338148	0	0.468554	0.575848	0.0305257	0	0	0.0698989	0	0.201273	0.130738	0.279457	0.687385	0.262783	0	0	0.139465	0.255047	0	0.0141456	0.0230156	0	0	0.101627
0	0	0	0	1	0	0	0	0	0	0	0	0	0	0	0	0	0	0	0	0	0	0	0	0	0	0	0	0	0	0	0	0	0	0	0	0	0	0	0	0	0	0	0	0	0	0	0	0	0
0.0126838	0.0389156	0.16532	0.163153	0	1	0	0	0	0.0588464	0.0583037	0.0458834	0.0447994	0	0	0.0808344	0.211268	0.032198	0	0.0255558	0.271246	0	0.073392	0	0	0.0502176	0.242442	0	0.163153	0.295163	0.067413	0	0	0.146665	0	0.196307	0.370254	0.141717	0.163153	0.13057	0	0	0.31573	0.221962	0	0.0341362	0.0480799	0	0	0.0475592
0	0	0	0	0	0	1	0	0	0	0	0	0	0	0	0	0	0	0	0	0	0	0	0	0	0	0	0	0	0	0	0	0	0	0	0	0	0	0	0	0	0	0	0	0	0	0	0	0	0
0	0	0	0	0	0	0	1	0	0	0	0	0	0	0	0	0	0	0	0	0	0	0	0	0	0	0	0	0	0	0	0	0	0	0	0	0	0	0	0	0	0	0	0	0	0	0	0	0	0
0	0	0	0	0	0	0	0	1	0	0	0	0	0	0	0	0	0	0	0	0	0	0	0	0	0	0	0	0	0	0	0	0	0	0	0	0	0	0	0	0	0	0	0	0	0	0	0	0	0
0.0245967	0.055961	0.0756255	0.0471018	0	0.0588464	0	0	0	1	0.255922	0.0625115	0.0610472	0	0	0.0989175	0.0428302	0.106198	0	0.148828	0.0587935	0	0.131696	0	0	0.177335	0.11457	0	0.0471018	0.0834513	0.0816416	0	0	0.164686	0	0.0719017	0.060636	0.0677914	0.0471018	0.0679403	0	0	0.0590424	0.0518857	0	0.0484899	0.0645892	0	0	0.137369
0.0476695	0.0903202	0.083784	0.0446124	0	0.0583037	0	0	0	0.255922	1	0.0985655	0.0953322	0	0	0.15819	0.0389211	0.296136	0	0.16553	0.0521059	0	0.103037	0	0	0.2476	0.136869	0	0.0446124	0.0681596	0.185208	0	0	0.259984	0	0.0783016	0.062493	0.0753552	0.0446124	0.0782824	0	0	0.0627478	0.0476695	0	0.12169	0.16571	0	0	0.253769
0.0220424	0.880426	0.116436	0.0185926	0	0.0458834	0	0	0	0.0625115	0.0985655	1	0.452214	0	0	0.153904	0.0158316	0.0552611	0	0.0453888	0.0270641	0	0.0895173	0	0	0.218334	0.129675	0	0.0185926	0.0453888	0.176493	0	0	0.457619	0	0.065264	0.0525077	0.100262	0.0185926	0.101993	0	0	0.0493657	0.0220424	0	0.31322	0.221475	0	0	0.0877686
0.021075	0.401217	0.112734	0.0177826	0	0.0447994	0	0	0	0.0610472	0.0953322	0.452214	1	0	0	0.146972	0.0152405	0.0529036	0	0.0432983	0.0258636	0	0.085933	0	0	0.211478	0.124718	0	0.0177826	0.0432983	0.171102	0	0	0.43584	0	0.063338	0.0514706	0.0970345	0.0177826	0.098202	0	0	0.0480651	0.021075	0	0.700876	0.213119	0	0	0.0833828
0	0	0	0	0	0	0	0	0	0	0	0	0	1	0	0	0	0	0	0	0	0	0	0	0	0	0	0	0	0	0	0	0	0	0	0	0	0	0	0	0	0	0	0	0	0	0	0	0	0
0	0	0	0	0	0	0	0	0	0	0	0	0	0	1	0	0	0	0	0	0	0	0	0	0	0	0	0	0	0	0	0	0	0	0	0	0	0	0	0	0	0	0	0	0	0	0	0	0	0
0.0411723	0.144676	0.123584	0.0367619	0	0.0808344	0	0	0	0.0989175	0.15819	0.153904	0.146972	0	0	1	0.0302847	0.08103	0	0.0714299	0.0476199	0	0.163787	0	0	0.138953	0.207472	0	0.0367619	0.0714299	0.165787	0	0	0.417263	0	0.113175	0.0816801	0.113072	0.0367619	0.124291	0	0	0.147705	0.0411723	0	0.107217	0.156892	0	0	0.12825
0.0182933	0.0134946	0.127628	0.172697	0	0.211268	0	0	0	0.0428302	0.0389211	0.0158316	0.0152405	0	0	0.0302847	1	0.0508564	0	0.0408707	0.405192	0	0.0268572	0	0	0.0162901	0.193226	0	0.172697	0.472047	0.0269036	0	0	0.0568697	0	0.118351	0.14867	0.109522	0.172697	0.110769	0	0	0.166493	0.320127	0	0.0124885	0.0196309	0	0	0.0817139
0.065367	0.0541576	0.0448622	0.0610295	0	0.032198	0	0	0	0.106198	0.296136	0.0552611	0.0529036	0	0	0.08103	0.0508564	1	0	0.0949813	0.0716984	0	0.0704114	0	0	0.0479099	0.0666672	0	0.0610295	0.0949813	0.127918	0	0	0.116291	0	0.0412391	0.028685	0.042865	0.0610295	0.0484061	0	0	0.0342139	0.065367	0	0.088033	0.124841	0	0	0.149928
0	0	0	0	0	0	0	0	0	0	0	0	0	0	0	0	0	0	1	0	0	0	0	0	0	0	0	0	0	0	0	0	0	0	0	0	0	0	0	0	0	0	0	0	0	0	0	0	0	0
0.0545214	0.0437548	0.0362779	0.049858	0	0.0255558	0	0	0	0.148828	0.16553	0.0453888	0.0432983	0	0	0.0714299	0.0408707	0.0949813	0	1	0.0613433	0	0.0612367	0	0	0.0396529	0.0577075	0	0.049858	0.0865818	0.0514778	0	0	0.109892	0	0.0331694	0.0231314	0.0340134	0.049858	0.0382787	0	0	0.0267826	0.0545214	0	0.0340445	0.0497514	0	0	0.357257
0.0322586	0.0247223	0.223382	0.323547	0	0.271246	0	0	0	0.0587935	0.0521059	0.0270641	0.0258636	0	0	0.0476199	0.405192	0.0716984	0	0.0613433	1	0	0.0411038	0	0	0.0252798	0.325557	0	0.323547	0.708501	0.0372112	0	0	0.0823791	0	0.204788	0.192027	0.203792	0.323547	0.222951	0	0	0.243998	0.564516	0	0.0204979	0.0314719	0	0	0.115769
0	0	0	0	0	0	0	0	0	0	0	0	0	0	0	0	0	0	0	0	0	1	0	0	0	0	0	0	0	0	0	0	0	0	0	0	0	0	0	0	0	0	0	0	0	0	0	0	0	0
0.0356044	0.0789641	0.0735581	0.0318309	0	0.073392	0	0	0	0.131696	0.103037	0.0895173	0.085933	0	0	0.163787	0.0268572	0.0704114	0	0.0612367	0.0411038	0	1	0	0	0.0881442	0.136621	0	0.0318309	0.0612367	0.114024	0	0	0.295871	0	0.0679059	0.053897	0.0633768	0.0318309	0.0649346	0	0	0.0511361	0.0356044	0	0.0614148	0.0928331	0	0	0.108193
0	0	0	0	0	0	0	0	0	0	0	0	0	0	0	0	0	0	0	0	0	0	0	1	0	0	0	0	0	0	0	0	0	0	0	0	0	0	0	0	0	0	0	0	0	0	0	0	0	0
0	0	0	0	0	0	0	0	0	0	0	0	0	0	0	0	0	0	0	0	0	0	0	0	1	0	0	0	0	0	0	0	0	0	0	0	0	0	0	0	0	0	0	0	0	0	0	0	0	0
0.0212994	0.196935	0.119457	0.0185544	0	0.0502176	0	0	0	0.177335	0.2476	0.218334	0.211478	0	0	0.138953	0.0162901	0.0479099	0	0.0396529	0.0252798	0	0.0881442	0	0	1	0.172969	0	0.0185544	0.0396529	0.170416	0	0	0.387367	0	0.122525	0.130327	0.105853	0.0185544	0.108015	0	0	0.053688	0.0212994	0	0.23884	0.331437	0	0	0.0720056
0.0336539	0.121081	0.329249	0.338148	0	0.242442	0	0	0	0.11457	0.136869	0.129675	0.124718	0	0	0.207472	0.193226	0.0666672	0	0.0577075	0.325557	0	0.136621	0	0	0.172969	1	0	0.338148	0.53866	0.145034	0	0	0.334286	0	0.462498	0.305137	0.295063	0.338148	0.301655	0	0	0.230227	0.267171	0	0.0939704	0.132437	0	0	0.101398
0	0	0	0	0	0	0	0	0	0	0	0	0	0	0	0	0	0	0	0	0	0	0	0	0	0	0	1	0	0	0	0	0	0	0	0	0	0	0	0	0	0	0	0	0	0	0	0	0	0
0.0220824	0.0159455	0.324489	0.468554	0	0.163153	0	0	0	0.0471018	0.0446124	0.0185926	0.0177826	0	0	0.0367619	0.172697	0.0610295	0	0.049858	0.323547	0	0.0318309	0	0	0.0185544	0.338148	0	1	0.575848	0.0305257	0	0	0.0698989	0	0.201273	0.130738	0.279457	0.468554	0.262783	0	0	0.139465	0.255047	0	0.0141456	0.0230156	0	0	0.101627
0.0545214	0.0437548	0.389677	0.575848	0	0.295163	0	0	0	0.0834513	0.0681596	0.0453888	0.0432983	0	0	0.0714299	0.472047	0.0949813	0	0.0865818	0.708501	0	0.0612367	0	0	0.0396529	0.53866	0	0.575848	1	0.0514778	0	0	0.109892	0	0.356287	0.226234	0.372005	0.575848	0.424678	0	0	0.292922	0.629709	0	0.0340445	0.0497514	0	0	0.147106
0.0332551	0.16425	0.337268	0.0305257	0	0.067413	0	0	0	0.0816416	0.185208	0.176493	0.171102	0	0	0.165787	0.0269036	0.127918	0	0.0514778	0.0372112	0	0.114024	0	0	0.170416	0.145034	0	0.0305257	0.0514778	1	0	0	0.423208	0	0.0882193	0.070086	0.298192	0.0305257	0.191046	0	0	0.0725437	0.0332551	0	0.288407	0.386485	0	0	0.0834858
0	0	0	0	0	0	0	0	0	0	0	0	0	0	0	0	0	0	0	0	0	0	0	0	0	0	0	0	0	0	0	1	0	0	0	0	0	0	0	0	0	0	0	0	0	0	0	0	0	0
0	0	0	0	0	0	0	0	0	0	0	0	0	0	0	0	0	0	0	0	0	0	0	0	0	0	0	0	0	0	0	0	1	0	0	0	0	0	0	0	0	0	0	0	0	0	0	0	0	0
0.0749632	0.450693	0.363211	0.0698989	0	0.146665	0	0	0	0.164686	0.259984	0.457619	0.43584	0	0	0.417263	0.0568697	0.116291	0	0.109892	0.0823791	0	0.295871	0	0	0.387367	0.334286	0	0.0698989	0.109892	0.423208	0	0	1	0	0.200507	0.135219	0.347523	0.0698989	0.399491	0	0	0.164626	0.0749632	0	0.323181	0.457004	0	0	0.176371
0	0	0	0	0	0	0	0	0	0	0	0	0	0	0	0	0	0	0	0	0	0	0	0	0	0	0	0	0	0	0	0	0	0	1	0	0	0	0	0	0	0	0	0	0	0	0	0	0	0
0.0163247	0.0569868	0.201971	0.201273	0	0.196307	0	0	0	0.0719017	0.0783016	0.065264	0.063338	0	0	0.113175	0.118351	0.0412391	0	0.0331694	0.204788	0	0.0679059	0	0	0.122525	0.462498	0	0.201273	0.356287	0.0882193	0	0	0.200507	0	1	0.440029	0.173463	0.201273	0.163448	0	0	0.209495	0.162713	0	0.0476618	0.0678728	0	0	0.0626322
0.0126312	0.0468452	0.148671	0.130738	0	0.370254	0	0	0	0.060636	0.062493	0.0525077	0.0514706	0	0	0.0816801	0.14867	0.028685	0	0.0231314	0.192027	0	0.053897	0	0	0.130327	0.305137	0	0.130738	0.226234	0.070086	0	0	0.135219	0	0.440029	1	0.128549	0.130738	0.118153	0	0	0.30214	0.15202	0	0.0416773	0.0543051	0	0	0.0408288
0.0153479	0.0850374	0.859459	0.279457	0	0.141717	0	0	0	0.0677914	0.0753552	0.100262	0.0970345	0	0	0.113072	0.109522	0.042865	0	0.0340134	0.203792	0	0.0633768	0	0	0.105853	0.295063	0	0.279457	0.372005	0.298192	0	0	0.347523	0	0.173463	0.128549	1	0.279457	0.368312	0	0	0.120385	0.157263	0	0.0691013	0.102823	0	0	0.0670255
0.0220824	0.0159455	0.324489	0.687385	0	0.163153	0	0	0	0.0471018	0.0446124	0.0185926	0.0177826	0	0	0.0367619	0.172697	0.0610295	0	0.049858	0.323547	0	0.0318309	0	0	0.0185544	0.338148	0	0.468554	0.575848	0.0305257	0	0	0.0698989	0	0.201273	0.130738	0.279457	1	0.262783	0	0	0.139465	0.255047	0	0.0141456	0.0230156	0	0	0.101627
0.0159471	0.0842979	0.464398	0.262783	0	0.13057	0	0	0	0.0679403	0.0782824	0.101993	0.098202	0	0	0.124291	0.110769	0.0484061	0	0.0382787	0.222951	0	0.0649346	0	0	0.108015	0.301655	0	0.262783	0.424678	0.191046	0	0	0.399491	0	0.163448	0.118153	0.368312	0.262783	1	0	0	0.10558	0.167587	0	0.0665157	0.104944	0	0	0.0786464
0	0	0	0	0	0	0	0	0	0	0	0	0	0	0	0	0	0	0	0	0	0	0	0	0	0	0	0	0	0	0	0	0	0	0	0	0	0	0	0	1	0	0	0	0	0	0	0	0	0
0	0	0	0	0	0	0	0	0	0	0	0	0	0	0	0	0	0	0	0	0	0	0	0	0	0	0	0	0	0	0	0	0	0	0	0	0	0	0	0	0	1	0	0	0	0	0	0	0	0
0.0121897	0.0416375	0.146635	0.139465	0	0.31573	0	0	0	0.0590424	0.0627478	0.0493657	0.0480651	0	0	0.147705	0.166493	0.0342139	0	0.0267826	0.243998	0	0.0511361	0	0	0.053688	0.230227	0	0.139465	0.292922	0.0725437	0	0	0.164626	0	0.209495	0.30214	0.120385	0.139465	0.10558	0	0	1	0.279283	0	0.0358988	0.0517969	0	0	0.0519881
0.0262177	0.019518	0.177356	0.255047	0	0.221962	0	0	0	0.0518857	0.0476695	0.0220424	0.021075	0	0	0.0411723	0.320127	0.065367	0	0.0545214	0.564516	0	0.0356044	0	0	0.0212994	0.267171	0	0.255047	0.629709	0.0332551	0	0	0.0749632	0	0.162713	0.15202	0.157263	0.255047	0.167587	0	0	0.279283	1	0	0.0167393	0.0264596	0	0	0.10736
0	0	0	0	0	0	0	0	0	0	0	0	0	0	0	0	0	0	0	0	0	0	0	0	0	0	0	0	0	0	0	0	0	0	0	0	0	0	0	0	0	0	0	0	1	0	0	0	0	0
0.0167393	0.267966	0.0826142	0.0141456	0	0.0341362	0	0	0	0.0484899	0.12169	0.31322	0.700876	0	0	0.107217	0.0124885	0.088033	0	0.0340445	0.0204979	0	0.0614148	0	0	0.23884	0.0939704	0	0.0141456	0.0340445	0.288407	0	0	0.323181	0	0.0476618	0.0416773	0.0691013	0.0141456	0.0665157	0	0	0.0358988	0.0167393	0	1	0.675596	0	0	0.0643931
0.0264596	0.19555	0.118831	0.0230156	0	0.0480799	0	0	0	0.0645892	0.16571	0.221475	0.213119	0	0	0.156892	0.0196309	0.124841	0	0.0497514	0.0314719	0	0.0928331	0	0	0.331437	0.132437	0	0.0230156	0.0497514	0.386485	0	0	0.457004	0	0.0678728	0.0543051	0.102823	0.0230156	0.104944	0	0	0.0517969	0.0264596	0	0.675596	1	0	0	0.0919616
0	0	0	0	0	0	0	0	0	0	0	0	0	0	0	0	0	0	0	0	0	0	0	0	0	0	0	0	0	0	0	0	0	0	0	0	0	0	0	0	0	0	0	0	0	0	0	1	0	0
0	0	0	0	0	0	0	0	0	0	0	0	0	0	0	0	0	0	0	0	0	0	0	0	0	0	0	0	0	0	0	0	0	0	0	0	0	0	0	0	0	0	0	0	0	0	0	0	1	0
0.10736	0.0880205	0.068914	0.101627	0	0.0475592	0	0	0	0.137369	0.253769	0.0877686	0.0833828	0	0	0.12825	0.0817139	0.149928	0	0.357257	0.115769	0	0.108193	0	0	0.0720056	0.101398	0	0.101627	0.147106	0.0834858	0	0	0.176371	0	0.0626322	0.0408288	0.0670255	0.101627	0.0786464	0	0	0.0519881	0.10736	0	0.0643931	0.0919616	0	0	1
0.0197268	0.0742585	0.129265	0.0887605	0	0.113432	0	0	0	0.232143	0.116598	0.0806104	0.078667	0	0	0.120239	0.0804735	0.0395582	0	0.0331131	0.144692	0	0.178214	0	0	0.102082	0.192672	0	0.0887605	0.262781	0.210283	0	0	0.188986	0	0.12274	0.0981362	0.111531	0.0887605	0.108282	0	0	0.0968037	0.111642	0	0.0635943	0.0826378	0	0	0.0560373
0.0393312	0.0996713	0.129038	0.0875841	0	0.127658	0	0	0	0.116945	0.117813	0.108255	0.104439	0	0	0.279109	0.0755649	0.0692249	0	0.0613253	0.107049	0	0.113563	0	0	0.103845	0.198786	0	0.0875841	0.148933	0.126715	0	0	0.287377	0	0.120085	0.128756	0.11837	0.0875841	0.126106	0	0	0.135631	0.0955185	0	0.0791638	0.110992	0	0	0.100741
0.0322586	0.110494	0.0974358	0.0280133	0	0.0626329	0	0	0	0.248164	0.196551	0.12096	0.115595	0	0	0.212832	0.0231542	0.0716984	0	0.0613433	0.0384622	0	0.128596	0	0	0.167894	0.173532	0	0.0280133	0.0613433	0.140318	0	0	0.368184	0	0.0893252	0.0667635	0.0866713	0.0280133	0.0927671	0	0	0.0687078	0.0322586	0	0.0828282	0.124282	0	0	0.115769
0.0411723	0.0323703	0.0276513	0.0367619	0	0.0195862	0	0	0	0.0316175	0.261856	0.0344352	0.0328842	0	0	0.0571439	0.0302847	0.305552	0	0.0714299	0.0476199	0	0.0491899	0	0	0.0310899	0.0464207	0	0.0367619	0.0714299	0.104384	0	0	0.0933603	0	0.0253222	0.0182755	0.0252993	0.0367619	0.0278095	0	0	0.0200011	0.0411723	0	0.063091	0.0942937	0	0	0.12825
0	0	0	0	0	0	0	0	0	0	0	0	0	0	0	0	0	0	0	0	0	0	0	0	0	0	0	0	0	0	0	0	0	0	0	0	0	0	0	0	0	0	0	0	0	0	0	0	0	0
0.0644023	0.0560092	0.0482537	0.0612251	0	0.0662582	0	0	0	0.159293	0.454206	0.0567971	0.0549275	0	0	0.0757519	0.0533873	0.404851	0	0.183482	0.0690132	0	0.128774	0	0	0.0506589	0.0655057	0	0.0612251	0.0857015	0.115119	0	0	0.100616	0	0.0450873	0.0329548	0.0467008	0.0612251	0.051493	0	0	0.0388676	0.0644023	0	0.0830092	0.110071	0	0	0.273438
0.0590182	0.049476	0.0417778	0.0551491	0	0.0742603	0	0	0	0.0830954	0.154247	0.0506545	0.0486666	0	0	0.0729353	0.0467063	0.0923036	0	0.185565	0.0646541	0	0.155958	0	0	0.0446586	0.061089	0	0.0551491	0.0852598	0.0548996	0	0	0.103955	0	0.0386182	0.0274869	0.0398784	0.0551491	0.044475	0	0	0.032284	0.0590182	0	0.0395147	0.0542985	0	0	0.299872
0.0173157	0.0549076	0.0545121	0.0137177	0	0.0335545	0	0	0	0.285947	0.119955	0.0662632	0.0636264	0	0	0.135268	0.0115877	0.0524327	0	0.0417438	0.0225584	0	0.188825	0	0	0.0972993	0.112976	0	0.0137177	0.0417438	0.0955717	0	0	0.264474	0	0.0503437	0.042443	0.0441269	0.0137177	0.0424423	0	0	0.0356409	0.0173157	0	0.0434726	0.0697985	0	0	0.0864423
0.0360262	0.090724	0.0828045	0.0322049	0	0.0801121	0	0	0	0.0710971	0.112858	0.100951	0.0968702	0	0	0.178482	0.027123	0.0712195	0	0.0620028	0.0415966	0	0.169048	0	0	0.0973872	0.148577	0	0.0322049	0.0620028	0.1232	0	0	0.313226	0	0.0763931	0.0593599	0.0726647	0.0322049	0.0758228	0	0	0.058535	0.0360262	0	0.0700529	0.10418	0	0	0.109679
0.0322586	0.0247223	0.223382	0.323547	0	0.271246	0	0	0	0.0587935	0.0521059	0.0270641	0.0258636	0	0	0.0476199	0.405192	0.0716984	0	0.0613433	0.673076	0	0.0411038	0	0	0.0252798	0.325557	0	0.323547	0.708501	0.0372112	0	0	0.0823791	0	0.204788	0.192027	0.203792	0.323547	0.222951	0	0	0.243998	0.564516	0	0.0204979	0.0314719	0	0	0.115769
0.0177023	0.0613755	0.191647	0.187673	0	0.178926	0	0	0	0.0738697	0.0834484	0.0701468	0.0679267	0	0	0.122935	0.109965	0.044637	0	0.0360837	0.202439	0	0.0732081	0	0	0.130276	0.460097	0	0.187673	0.367174	0.0936654	0	0	0.21861	0	0.649927	0.405576	0.161181	0.187673	0.148796	0	0	0.183938	0.156835	0	0.0505714	0.0729093	0	0	0.0685192
0.0110156	0.0282278	0.136195	0.137619	0	0.145775	0	0	0	0.0723012	0.0491833	0.0355642	0.0347077	0	0	0.0701406	0.094575	0.0309757	0	0.024126	0.160341	0	0.11167	0	0	0.0589279	0.306943	0	0.137619	0.27865	0.0588862	0	0	0.137114	0	0.38754	0.327499	0.11192	0.137619	0.0975437	0	0	0.149416	0.127228	0	0.0251192	0.0378679	0	0	0.0465756
0.0322586	0.110494	0.0974358	0.0280133	0	0.0626329	0	0	0	0.0807258	0.130594	0.12096	0.115595	0	0	0.212832	0.0231542	0.0716984	0	0.0613433	0.0384622	0	0.128596	0	0	0.217522	0.28673	0	0.0280133	0.0613433	0.140318	0	0	0.368184	0	0.230834	0.14556	0.0866713	0.0280133	0.0927671	0	0	0.0687078	0.0322586	0	0.0828282	0.124282	0	0	0.115769
0	0	0	0	0	0	0	0	0	0	0	0	0	0	0	0	0	0	0	0	0	0	0	0	0	0	0	0	0	0	0	0	0	0	0	0	0	0	0	0	0	0	0	0	0	0	0	0	0	0
0	0	0	0	0	0	0	0	0	0	0	0	0	0	0	0	0	0	0	0	0	0	0	0	0	0	0	0	0	0	0	0	0	0	0	0	0	0	0	0	0	0	0	0	0	0	0	0	0	0
0	0	0	0	0	0	0	0	0	0	0	0	0	0	0	0	0	0	0	0	0	0	0	0	0	0	0	0	0	0	0	0	0	0	0	0	0	0	0	0	0	0	0	0	0	0	0	0	0	0
0	0	0	0	0	0	0	0	0	0	0	0	0	0	0	0	0	0	0	0	0	0	0	0	0	0	0	0	0	0	0	0	0	0	0	0	0	0	0	0	0	0	0	0	0	0	0	0	0	0
0	0	0	0	0	0	0	0	0	0	0	0	0	0	0	0	0	0	0	0	0	0	0	0	0	0	0	0	0	0	0	0	0	0	0	0	0	0	0	0	0	0	0	0	0	0	0	0	0	0
0	0	0	0	0	0	0	0	0	0	0	0	0	0	0	0	0	0	0	0	0	0	0	0	0	0	0	0	0	0	0	0	0	0	0	0	0	0	0	0	0	0	0	0	0	0	0	0	0	0
0.0173157	0.0549076	0.0545121	0.0137177	0	0.0335545	0	0	0	0.285947	0.119955	0.0662632	0.0636264	0	0	0.135268	0.0115877	0.0524327	0	0.0417438	0.0225584	0	0.188825	0	0	0.0972993	0.112976	0	0.0137177	0.0417438	0.0955717	0	0	0.264474	0	0.0503437	0.042443	0.0441269	0.0137177	0.0424423	0	0	0.0356409	0.0173157	0	0.0434726	0.0697985	0	0	0.0864423
0.018088	0.154291	0.0964973	0.0147859	0	0.0373878	0	0	0	0.163543	0.239414	0.181073	0.174376	0	0	0.133795	0.0126547	0.0503018	0	0.0403891	0.0228916	0	0.0736907	0	0	0.576873	0.172963	0	0.0147859	0.0403891	0.1559	0	0	0.414858	0	0.113172	0.119869	0.0804794	0.0147859	0.0790749	0	0	0.0398133	0.018088	0	0.120059	0.183251	0	0	0.0806683
0.0516588	0.0791681	0.0931073	0.0716585	0	0.0966506	0	0	0	0.315939	0.463259	0.0862362	0.083891	0	0	0.132467	0.0641003	0.326335	0	0.132204	0.0858211	0	0.138722	0	0	0.143239	0.141105	0	0.0716585	0.115873	0.151737	0	0	0.212294	0	0.0878974	0.0710694	0.0842995	0.0716585	0.0863588	0	0	0.0720636	0.0774468	0	0.0979047	0.129851	0	0	0.199737
0	0	0	0	0	0	0	0	0	0	0	0	0	0	0	0	0	0	0	0	0	0	0	0	0	0	0	0	0	0	0	0	0	0	0	0	0	0	0	0	0	0	0	0	0	0	0	0	0	0
0	0	0	0	0	0	0	0	0	0	0	0	0	0	0	0	0	0	0	0	0	0	0	0	0	0	0	0	0	0	0	0	0	0	0	0	0	0	0	0	0	0	0	0	0	0	0	0	0	0
0.0202552	0.0727807	0.217634	0.209191	0	0.265082	0	0	0	0.0822738	0.0922537	0.0807917	0.0783623	0	0	0.218106	0.123757	0.0456134	0	0.0376337	0.212896	0	0.0841284	0	0	0.081008	0.325114	0	0.209191	0.368072	0.10152	0	0	0.222191	0	0.276014	0.194946	0.188809	0.209191	0.180544	0	0	0.395947	0.169837	0	0.0601705	0.0833304	0	0	0.0680992
0.0279679	0.0974246	0.276162	0.288209	0	0.201828	0	0	0	0.0983007	0.117909	0.107166	0.102934	0	0	0.303545	0.1633	0.0624525	0	0.0527413	0.294907	0	0.113117	0	0	0.10251	0.431647	0	0.288209	0.51583	0.127685	0	0	0.31466	0	0.25517	0.176855	0.240269	0.288209	0.237952	0	0	0.333419	0.234507	0	0.075471	0.110255	0	0	0.098008
0.0411723	0.0323703	0.290586	0.424592	0	0.226216	0	0	0	0.0688145	0.0585889	0.0344352	0.0328842	0	0	0.0571439	0.349782	0.08103	0	0.0714299	0.549999	0	0.0491899	0	0	0.0310899	0.411268	0	0.424592	0.825	0.0429817	0	0	0.0933603	0	0.26611	0.249909	0.271751	0.424592	0.304152	0	0	0.214841	0.475531	0	0.0259787	0.0388268	0	0	0.12825
0.0111295	0.0398807	0.132396	0.118261	0	0.32632	0	0	0	0.0551008	0.0571558	0.04604	0.0450731	0	0	0.0766643	0.133899	0.0283115	0	0.0223442	0.185838	0	0.0473393	0	0	0.139258	0.289483	0	0.118261	0.227367	0.0654068	0	0	0.133962	0	0.401871	0.88612	0.110969	0.118261	0.0983621	0	0	0.256678	0.143069	0	0.0354332	0.0479879	0	0	0.0413309
0	0	0	0	0	0	0	0	0	0	0	0	0	0	0	0	0	0	0	0	0	0	0	0	0	0	0	0	0	0	0	0	0	0	0	0	0	0	0	0	0	0	0	0	0	0	0	0	0	0
0.015887	0.0472776	0.0485451	0.0119366	0	0.0282317	0	0	0	0.0687964	0.111902	0.0599141	0.0573328	0	0	0.134794	0.0099268	0.0545262	0	0.0428813	0.0216549	0	0.0635762	0	0	0.088077	0.110653	0	0.0119366	0.0428813	0.0926171	0	0	0.278577	0	0.0445944	0.038435	0.0373358	0.0119366	0.0342737	0	0	0.0297495	0.015887	0	0.0371265	0.0638226	0	0	0.0930719
0.0105435	0.0337325	0.141974	0.142509	0	0.146522	0	0	0	0.13707	0.167252	0.0423218	0.0411144	0	0	0.0852684	0.156893	0.0346477	0	0.0265113	0.240467	0	0.0439739	0	0	0.130264	0.23198	0	0.142509	0.306199	0.0682855	0	0	0.167908	0	0.133702	0.1211	0.113716	0.142509	0.0968742	0	0	0.111584	0.179701	0	0.0290878	0.0450104	0	0	0.0543298
0.0148811	0.0479403	0.129644	0.120934	0	0.153025	0	0	0	0.171533	0.221191	0.0581218	0.0560831	0	0	0.115777	0.207498	0.0452565	0	0.0356005	0.314233	0	0.0609567	0	0	0.174673	0.223118	0	0.120934	0.394966	0.0860691	0	0	0.224329	0	0.120684	0.113528	0.104798	0.120934	0.0990578	0	0	0.116732	0.236191	0	0.0392026	0.0613005	0	0	0.0727041
0.0749632	0.0610295	0.115364	0.169754	0	0.0834576	0	0	0	0.105044	0.0825033	0.0619673	0.0590182	0	0	0.0933603	0.138112	0.116291	0	0.109892	0.200064	0	0.0795397	0	0	0.0524543	0.163723	0	0.169754	0.266882	0.0641601	0	0	0.135413	0	0.105229	0.0678453	0.111384	0.169754	0.128936	0	0	0.0871828	0.182054	0	0.0460767	0.0662743	0	0	0.176371
0	0	0	0	0	0	0	0	0	0	0	0	0	0	0	0	0	0	0	0	0	0	0	0	0	0	0	0	0	0	0	0	0	0	0	0	0	0	0	0	0	0	0	0	0	0	0	0	0	0
0.240306	0.070295	0.0672941	0.0327444	0	0.045903	0	0	0	0.0608925	0.0915394	0.0790358	0.0764707	0	0	0.20931	0.0286123	0.0629679	0	0.0554032	0.0399581	0	0.0825798	0	0	0.0795444	0.116857	0	0.0327444	0.0554032	0.101474	0	0	0.234133	0	0.0629293	0.0519672	0.0587582	0.0327444	0.0593866	0	0	0.0726132	0.0356877	0	0.0573713	0.0817958	0	0	0.0903111
0	0	0	0	0	0	0	0	0	0	0	0	0	0	0	0	0	0	0	0	0	0	0	0	0	0	0	0	0	0	0	0	0	0	0	0	0	0	0	0	0	0	0	0	0	0	0	0	0	0
0	0	0	0	0	0	0	0	0	0	0	0	0	0	0	0	0	0	0	0	0	0	0	0	0	0	0	0	0	0	0	0	0	0	0	0	0	0	0	0	0	0	0	0	0	0	0	0	0	0
0	0	0	0	0	0	0	0	0	0	0	0	0	0	0	0	0	0	0	0	0	0	0	0	0	0	0	0	0	0	0	0	0	0	0	0	0	0	0	0	0	0	0	0	0	0	0	0	0	0
0.021075	0.0160811	0.152157	0.205385	0	0.409701	0	0	0	0.0464536	0.0406804	0.0182901	0.017619	0	0	0.0328842	0.33018	0.0529036	0	0.0432983	0.452605	0	0.0292329	0	0	0.0183102	0.221532	0	0.205385	0.500085	0.0287153	0	0	0.0590182	0	0.141252	0.315143	0.134637	0.205385	0.139746	0	0	0.341736	0.368806	0	0.0144829	0.0219982	0	0	0.0833828
0.0382121	0.0319157	0.0282539	0.0350449	0	0.0449218	0	0	0	0.0581933	0.112027	0.0334894	0.0323375	0	0	0.049544	0.0303534	0.0673064	0	0.122827	0.0428125	0	0.09667	0	0	0.0309839	0.0425294	0	0.0350449	0.0595009	0.0405144	0	0	0.0744665	0	0.026332	0.0198857	0.0264005	0.0350449	0.0284699	0	0	0.0218267	0.0382121	0	0.0268806	0.0368244	0	0	0.213449
0	0	0	0	0	0	0	0	0	0	0	0	0	0	0	0	0	0	0	0	0	0	0	0	0	0	0	0	0	0	0	0	0	0	0	0	0	0	0	0	0	0	0	0	0	0	0	0	0	0
0.0262177	0.019518	0.395905	0.574132	0	0.197171	0	0	0	0.0518857	0.0476695	0.0220424	0.021075	0	0	0.0411723	0.211284	0.065367	0	0.0545214	0.37258	0	0.0356044	0	0	0.0212994	0.398871	0	0.574132	0.629709	0.0332551	0	0	0.0749632	0	0.245274	0.158519	0.351641	0.574132	0.348231	0	0	0.177809	0.302808	0	0.0167393	0.0264596	0	0	0.10736
0.0312113	0.150879	0.138885	0.0279314	0	0.0583013	0	0	0	0.0742087	0.181454	0.16578	0.15983	0	0	0.169669	0.024027	0.132653	0	0.0533176	0.0359795	0	0.107618	0	0	0.160634	0.144561	0	0.0279314	0.0533176	0.42304	0	0	0.465554	0	0.079819	0.0627053	0.12381	0.0279314	0.129002	0	0	0.0630473	0.0312113	0	0.3464	0.492149	0	0	0.0930484
0.0188231	0.0499567	0.0688367	0.0398502	0	0.0676012	0	0	0	0.455077	0.208852	0.0580366	0.0563993	0	0	0.102521	0.0354879	0.0424552	0	0.0348774	0.0542005	0	0.185569	0	0	0.170814	0.114945	0	0.0398502	0.0847023	0.0812606	0	0	0.184747	0	0.0648637	0.0542147	0.0594893	0.0398502	0.0586847	0	0	0.0506068	0.0457133	0	0.0423058	0.0605805	0	0	0.0628111
0.0239645	0.0541213	0.0695681	0.0406077	0	0.0568965	0	0	0	0.679371	0.476998	0.0590961	0.0580449	0	0	0.0856065	0.0378187	0.19706	0	0.129398	0.0491775	0	0.115027	0	0	0.160672	0.0983748	0	0.0406077	0.0670951	0.113752	0	0	0.133256	0	0.0668798	0.0585854	0.0634598	0.0406077	0.0632501	0	0	0.0569254	0.0441201	0	0.0770265	0.0952709	0	0	0.12043
0.0333968	0.0269061	0.0547025	0.0725471	0	0.0428235	0	0	0	0.0620122	0.225284	0.0288227	0.027728	0	0	0.0460564	0.0618056	0.249528	0	0.0572439	0.0935654	0	0.0407462	0	0	0.0269389	0.0801511	0	0.0725471	0.139021	0.0908383	0	0	0.0741727	0	0.050672	0.0356697	0.0506351	0.0725471	0.0548635	0	0	0.0412133	0.0811066	0	0.0550098	0.0790765	0	0	0.100511
0	0	0	0	0	0	0	0	0	0	0	0	0	0	0	0	0	0	0	0	0	0	0	0	0	0	0	0	0	0	0	0	0	0	0	0	0	0	0	0	0	0	0	0	0	0	0	0	0	0
0	0	0	0	0	0	0	0	0	0	0	0	0	0	0	0	0	0	0	0	0	0	0	0	0	0	0	0	0	0	0	0	0	0	0	0	0	0	0	0	0	0	0	0	0	0	0	0	0	0
0.0545214	0.195557	0.16214	0.049858	0	0.107425	0	0	0	0.125488	0.198929	0.20286	0.193517	0	0	0.319248	0.0408707	0.0949813	0	0.0865818	0.0613433	0	0.216216	0	0	0.261202	0.42616	0	0.049858	0.0865818	0.203285	0	0	0.491152	0	0.244951	0.159511	0.152019	0.049858	0.171082	0	0	0.119702	0.0545214	0	0.143108	0.205329	0	0	0.147106
0	0	0	0	0	0	0	0	0	0	0	0	0	0	0	0	0	0	0	0	0	0	0	0	0	0	0	0	0	0	0	0	0	0	0	0	0	0	0	0	0	0	0	0	0	0	0	0	0	0
0.0112097	0.0385129	0.119124	0.106132	0	0.105092	0	0	0	0.151693	0.179157	0.0457422	0.0446233	0	0	0.082089	0.0960766	0.0315119	0	0.024564	0.163185	0	0.0472582	0	0	0.146554	0.182135	0	0.106132	0.283709	0.0679636	0	0	0.150713	0	0.113034	0.117187	0.101064	0.106132	0.096692	0	0	0.0875634	0.12947	0	0.0336525	0.0480188	0	0	0.0474639
0.309909	0.10135	0.192029	0.165263	0	0.13593	0	0	0	0.0799574	0.0623834	0.118904	0.116161	0	0	0.0851923	0.115762	0.0376821	0	0.0314709	0.180733	0	0.118367	0	0	0.129826	0.242466	0	0.165263	0.293759	0.110396	0	0	0.241101	0	0.158892	0.125907	0.16471	0.165263	0.152635	0	0	0.11898	0.149054	0	0.0868162	0.120615	0	0	0.0531272
0.0194205	0.0667666	0.205419	0.205766	0	0.154969	0	0	0	0.077842	0.089625	0.0761177	0.0735105	0	0	0.135155	0.119153	0.0488576	0	0.0397449	0.222281	0	0.0797357	0	0	0.0771335	0.32613	0	0.205766	0.40443	0.100147	0	0	0.241468	0	0.247319	0.212062	0.172901	0.205766	0.161177	0	0	0.171439	0.172058	0	0.0540295	0.0790603	0	0	0.0760099
0.0826907	0.0287376	0.0259115	0.03125	0	0.019937	0	0	0	0.0294645	0.0481466	0.0302482	0.0293053	0	0	0.04403	0.0274647	0.0601438	0	0.0527565	0.0381074	0	0.0399327	0	0	0.0284424	0.0384012	0	0.03125	0.0527565	0.0372702	0	0	0.065797	0	0.0242859	0.0188072	0.0241878	0.03125	0.0257708	0	0	0.020292	0.0340491	0	0.0247517	0.0332891	0	0	0.0857015
0.0262177	0.019518	0.579559	0.574132	0	0.197171	0	0	0	0.0518857	0.0476695	0.0220424	0.021075	0	0	0.0411723	0.211284	0.065367	0	0.0545214	0.37258	0	0.0356044	0	0	0.0212994	0.398871	0	0.574132	0.629709	0.0332551	0	0	0.0749632	0	0.245274	0.158519	0.514984	0.574132	0.500033	0	0	0.177809	0.302808	0	0.0167393	0.0264596	0	0	0.10736
0.0477903	0.0389829	0.0769236	0.106262	0	0.0582204	0	0	0	0.0783303	0.277601	0.0406253	0.0389425	0	0	0.062342	0.0890726	0.322586	0	0.0752759	0.130357	0	0.054434	0	0	0.0363012	0.109892	0	0.106262	0.182813	0.114769	0	0	0.0949813	0	0.0708525	0.0480462	0.0728494	0.106262	0.0813527	0	0	0.0584422	0.116062	0	0.0759959	0.108281	0	0	0.125964
0.029014	0.105948	0.295488	0.291836	0	0.223628	0	0	0	0.10575	0.122419	0.113962	0.110117	0	0	0.294425	0.170237	0.057709	0	0.0493968	0.280239	0	0.119293	0	0	0.108783	0.431051	0	0.291836	0.461085	0.130705	0	0	0.284703	0	0.275699	0.197273	0.264452	0.291836	0.265913	0	0	0.312758	0.230335	0	0.0847958	0.11653	0	0	0.0856863
0	0	0	0	0	0	0	0	0	0	0	0	0	0	0	0	0	0	0	0	0	0	0	0	0	0	0	0	0	0	0	0	0	0	0	0	0	0	0	0	0	0	0	0	0	0	0	0	0	0
0.0166183	0.0579272	0.18262	0.176248	0	0.14163	0	0	0	0.0711913	0.0794136	0.0663119	0.0643245	0	0	0.115252	0.104049	0.0419643	0	0.0337889	0.189939	0	0.0690411	0	0	0.0686606	0.283998	0	0.176248	0.343824	0.0893994	0	0	0.204348	0	0.171531	0.129009	0.153509	0.176248	0.140822	0	0	0.121403	0.147231	0	0.0482926	0.0689542	0	0	0.0638782
0.0142541	0.0794808	0.812443	0.259656	0	0.135714	0	0	0	0.0649411	0.0711226	0.0938887	0.0910526	0	0	0.104846	0.102673	0.0398784	0	0.0314949	0.189145	0	0.0591809	0	0	0.100122	0.276253	0	0.259656	0.34446	0.282422	0	0	0.32112	0	0.164554	0.123904	0.676183	0.259656	0.345363	0	0	0.114776	0.146055	0	0.065486	0.0963374	0	0	0.0617364
0	0	0	0	0	0	0	0	0	0	0	0	0	0	0	0	0	0	0	0	0	0	0	0	0	0	0	0	0	0	0	0	0	0	0	0	0	0	0	0	0	0	0	0	0	0	0	0	0	0
0.0453888	0.0372421	0.0319944	0.0415738	0	0.0233533	0	0	0	0.136115	0.145317	0.0388767	0.0373329	0	0	0.0591185	0.035132	0.0795596	0	0.526439	0.0509475	0	0.0519601	0	0	0.0350322	0.0493968	0	0.0415738	0.0712865	0.0456538	0	0	0.0897615	0	0.0295519	0.0214787	0.029943	0.0415738	0.0329301	0	0	0.024193	0.0453888	0	0.0302446	0.0426871	0	0	0.530318
0	0	0	0	0	0	0	0	0	0	0	0	0	0	0	0	0	0	0	0	0	0	0	0	0	0	0	0	0	0	0	0	0	0	0	0	0	0	0	0	0	0	0	0	0	0	0	0	0	0
0.0127728	0.0453887	0.123035	0.104714	0	0.142127	0	0	0	0.170492	0.202305	0.0522636	0.0510212	0	0	0.0881623	0.164559	0.0324201	0	0.0257404	0.227694	0	0.0539443	0	0	0.169853	0.184732	0	0.104714	0.276489	0.0730426	0	0	0.154721	0	0.116899	0.164147	0.105474	0.104714	0.101667	0	0	0.114254	0.178342	0	0.0395338	0.0544352	0	0	0.0479195
0.0157505	0.0576554	0.178418	0.162878	0	0.242015	0	0	0	0.1174	0.106575	0.0643634	0.0628121	0	0	0.102174	0.169373	0.0356456	0	0.0290142	0.234048	0	0.141472	0	0	0.0923582	0.258857	0	0.162878	0.28377	0.0837264	0	0	0.170291	0	0.169414	0.278399	0.154492	0.162878	0.14441	0	0	0.150057	0.183889	0	0.0497172	0.0664908	0	0	0.0517279
0	0	0	0	0	0	0	0	0	0	0	0	0	0	0	0	0	0	0	0	0	0	0	0	0	0	0	0	0	0	0	0	0	0	0	0	0	0	0	0	0	0	0	0	0	0	0	0	0	0
0.024217	0.0856302	0.211065	0.198677	0	0.17015	0	0	0	0.132074	0.159424	0.0946037	0.0912898	0	0	0.158459	0.171583	0.0542985	0	0.0453378	0.286834	0	0.0992113	0	0	0.137483	0.320105	0	0.198677	0.476453	0.115569	0	0	0.269104	0	0.196493	0.141974	0.187235	0.198677	0.193668	0	0	0.154364	0.234615	0	0.0683963	0.0974473	0	0	0.0831526
0	0	0	0	0	0	0	0	0	0	0	0	0	0	0	0	0	0	0	0	0	0	0	0	0	0	0	0	0	0	0	0	0	0	0	0	0	0	0	0	0	0	0	0	0	0	0	0	0	0
0.0167528	0.0610694	0.0767343	0.0354881	0	0.0586793	0	0	0	0.451546	0.159182	0.0680877	0.0663542	0	0	0.108786	0.0319866	0.0378718	0	0.0309192	0.0481975	0	0.158643	0	0	0.135775	0.119315	0	0.0354881	0.0750894	0.180108	0	0	0.181708	0	0.0726748	0.0605886	0.0682894	0.0354881	0.0685047	0	0	0.0588741	0.0406852	0	0.0521545	0.0703131	0	0	0.0553044
0	0	0	0	0	0	0	0	0	0	0	0	0	0	0	0	0	0	0	0	0	0	0	0	0	0	0	0	0	0	0	0	0	0	0	0	0	0	0	0	0	0	0	0	0	0	0	0	0	0
0	0	0	0	0	0	0	0	0	0	0	0	0	0	0	0	0	0	0	0	0	0	0	0	0	0	0	0	0	0	0	0	0	0	0	0	0	0	0	0	0	0	0	0	0	0	0	0	0	0
0.026878	0.155373	0.399347	0.269995	0	0.20631	0	0	0	0.10231	0.114517	0.171123	0.164583	0	0	0.176351	0.229759	0.06009	0	0.0505789	0.369304	0	0.109113	0	0	0.164722	0.393836	0	0.269995	0.584175	0.277749	0	0	0.497852	0	0.243879	0.170718	0.359073	0.269995	0.618087	0	0	0.193795	0.310434	0	0.119949	0.173475	0	0	0.0936287
0	0	0	0	0	0	0	0	0	0	0	0	0	0	0	0	0	0	0	0	0	0	0	0	0	0	0	0	0	0	0	0	0	0	0	0	0	0	0	0	0	0	0	0	0	0	0	0	0	0
0.0264596	0.19555	0.118831	0.0230156	0	0.0480799	0	0	0	0.0645892	0.16571	0.221475	0.213119	0	0	0.156892	0.0196309	0.124841	0	0.0497514	0.0314719	0	0.0928331	0	0	0.331437	0.132437	0	0.0230156	0.0497514	0.386485	0	0	0.457004	0	0.0678728	0.0543051	0.102823	0.0230156	0.104944	0	0	0.0517969	0.0264596	0	0.522665	0.773635	0	0	0.0919616
0.0265165	0.0526371	0.0527086	0.0230647	0	0.0529501	0	0	0	0.0927128	0.165475	0.0634776	0.0610785	0	0	0.127669	0.0196666	0.0593053	0	0.109151	0.0315403	0	0.11605	0	0	0.0880524	0.107732	0	0.0230647	0.0498639	0.0921316	0	0	0.24793	0	0.0488401	0.0416554	0.0427562	0.0230647	0.040939	0	0	0.034828	0.0265165	0	0.0422174	0.0668573	0	0	0.210881
0.0223425	0.0588012	0.0806845	0.0486569	0	0.0610711	0	0	0	0.45003	0.162372	0.0662876	0.0645031	0	0	0.109458	0.0435774	0.0447003	0	0.0376528	0.062366	0	0.162305	0	0	0.137668	0.126359	0	0.0486569	0.0914425	0.0873306	0	0	0.187428	0	0.0762085	0.0627194	0.0718386	0.0486569	0.0724676	0	0	0.0614932	0.0542603	0	0.0498551	0.0686555	0	0	0.0641565
0.0411723	0.144676	0.123584	0.0367619	0	0.0808344	0	0	0	0.155472	0.241888	0.153904	0.146972	0	0	0.255398	0.0302847	0.08103	0	0.0714299	0.0476199	0	0.163787	0	0	0.21056	0.207472	0	0.0367619	0.0714299	0.165787	0	0	0.417263	0	0.113175	0.0816801	0.113072	0.0367619	0.124291	0	0	0.0893927	0.0411723	0	0.107217	0.156892	0	0	0.12825
0.0322586	0.0247223	0.223382	0.323547	0	0.271246	0	0	0	0.0587935	0.0521059	0.0270641	0.0258636	0	0	0.0476199	0.405192	0.0716984	0	0.0613433	0.673076	0	0.0411038	0	0	0.0252798	0.325557	0	0.323547	0.708501	0.0372112	0	0	0.0823791	0	0.204788	0.192027	0.203792	0.323547	0.222951	0	0	0.243998	0.564516	0	0.0204979	0.0314719	0	0	0.115769
0.041946	0.155135	0.358526	0.345902	0	0.277774	0	0	0	0.208012	0.255801	0.162342	0.156303	0	0	0.243646	0.295756	0.0736963	0	0.0656074	0.443394	0	0.170785	0	0	0.228528	0.504872	0	0.345902	0.653929	0.170816	0	0	0.368135	0	0.332544	0.230882	0.335289	0.345902	0.365347	0	0	0.273816	0.385616	0	0.120542	0.164714	0	0	0.108385
0	0	0	0	0	0	0	0	0	0	0	0	0	0	0	0	0	0	0	0	0	0	0	0	0	0	0	0	0	0	0	0	0	0	0	0	0	0	0	0	0	0	0	0	0	0	0	0	0	0
0.00929315	0.0336152	0.0943332	0.0762795	0	0.114033	0	0	0	0.163277	0.124988	0.0389214	0.0382282	0	0	0.0638704	0.122947	0.0236986	0	0.0185793	0.165374	0	0.093878	0	0	0.101792	0.137494	0	0.0762795	0.199568	0.0563578	0	0	0.111073	0	0.0906836	0.135089	0.0807081	0.0762795	0.0760141	0	0	0.0901917	0.129757	0	0.030564	0.0406019	0	0	0.0341246
0.10736	0.0880205	0.068914	0.101627	0	0.115501	0	0	0	0.0600487	0.104493	0.0877686	0.0833828	0	0	0.12825	0.0817139	0.149928	0	0.147106	0.115769	0	0.262756	0	0	0.0720056	0.101398	0	0.101627	0.147106	0.0834858	0	0	0.176371	0	0.0626322	0.0408288	0.0670255	0.101627	0.0786464	0	0	0.0519881	0.10736	0	0.0643931	0.0919616	0	0	0.223744
0.0176217	0.0124778	0.116386	0.161214	0	0.260737	0	0	0	0.0419268	0.0399156	0.0150498	0.0144423	0	0	0.0308162	0.333357	0.0533304	0	0.0425228	0.401825	0	0.0270167	0	0	0.0156886	0.185042	0	0.161214	0.491128	0.0270252	0	0	0.0603205	0	0.107385	0.186992	0.0968522	0.161214	0.0960426	0	0	0.198984	0.308374	0	0.0116635	0.0191753	0	0	0.0882118
0.0262177	0.019518	0.177356	0.255047	0	0.221962	0	0	0	0.0518857	0.0476695	0.0220424	0.021075	0	0	0.0411723	0.320127	0.065367	0	0.0545214	0.564516	0	0.0356044	0	0	0.0212994	0.267171	0	0.255047	0.629709	0.0332551	0	0	0.0749632	0	0.162713	0.15202	0.157263	0.255047	0.167587	0	0	0.188471	0.458801	0	0.0167393	0.0264596	0	0	0.10736
0.0411723	0.0323703	0.063256	0.089279	0	0.0475665	0	0	0	0.0688145	0.0585889	0.0344352	0.0328842	0	0	0.0571439	0.0735487	0.08103	0	0.0714299	0.115648	0	0.0491899	0	0	0.0310899	0.0958257	0	0.089279	0.173473	0.0429817	0	0	0.0933603	0	0.0579279	0.0389006	0.058672	0.089279	0.0652298	0	0	0.0463849	0.09999	0	0.0259787	0.0388268	0	0	0.12825
0.0443611	0.112963	0.254447	0.238749	0	0.233501	0	0	0	0.10809	0.127141	0.12007	0.116367	0	0	0.432156	0.147546	0.0699053	0	0.0632404	0.243001	0	0.195778	0	0	0.114359	0.371003	0	0.238749	0.403918	0.134536	0	0	0.273834	0	0.238624	0.175248	0.225357	0.238749	0.221619	0	0	0.315479	0.1984	0	0.0919278	0.122363	0	0	0.0964425
0.0151982	0.053353	0.128157	0.107746	0	0.110883	0	0	0	0.118445	0.0739569	0.061206	0.0595089	0	0	0.105218	0.0961563	0.0384512	0	0.0308	0.173584	0	0.1905	0	0	0.0641008	0.201213	0	0.107746	0.313409	0.0835899	0	0	0.185848	0	0.120867	0.0945501	0.108004	0.107746	0.103852	0	0	0.092091	0.13465	0	0.0451856	0.0636827	0	0	0.0578943
0.0178694	0.0676843	0.201858	0.180198	0	0.284564	0	0	0	0.0784369	0.0828523	0.0736143	0.0719902	0	0	0.108754	0.110673	0.0358923	0	0.0299111	0.17196	0	0.0758021	0	0	0.13141	0.411454	0	0.180198	0.2792	0.0903347	0	0	0.170384	0	0.498915	0.547426	0.179988	0.180198	0.173124	0	0	0.264428	0.141861	0	0.0588186	0.0755063	0	0	0.0503767
0	0	0	0	0	0	0	0	0	0	0	0	0	0	0	0	0	0	0	0	0	0	0	0	0	0	0	0	0	0	0	0	0	0	0	0	0	0	0	0	0	0	0	0	0	0	0	0	0	0
0.0200072	0.0621967	0.183764	0.169239	0	0.441309	0	0	0	0.0736412	0.0794968	0.0688944	0.0672124	0	0	0.175405	0.103839	0.0401106	0	0.0335981	0.171707	0	0.107366	0	0	0.0705344	0.265979	0	0.169239	0.29216	0.0878454	0	0	0.17712	0	0.225416	0.242719	0.159602	0.169239	0.149912	0	0	0.319598	0.138009	0	0.0534154	0.0710213	0	0	0.0568993
0.0188858	0.0138848	0.130578	0.178248	0	0.358169	0	0	0	0.0435524	0.0398506	0.0162735	0.0156495	0	0	0.0312928	0.284365	0.0524551	0	0.0422636	0.418463	0	0.0276471	0	0	0.0166619	0.198638	0	0.178248	0.488135	0.0275002	0	0	0.0588762	0	0.120884	0.270021	0.112087	0.178248	0.113782	0	0	0.281908	0.330496	0	0.0127619	0.0201733	0	0	0.08475
0	0	0	0	0	0	0	0	0	0	0	0	0	0	0	0	0	0	0	0	0	0	0	0	0	0	0	0	0	0	0	0	0	0	0	0	0	0	0	0	0	0	0	0	0	0	0	0	0	0
0.0619673	0.0516644	0.0432343	0.0578819	0	0.0313508	0	0	0	0.0959138	0.17528	0.0528117	0.0506545	0	0	0.0766892	0.0486517	0.0967696	0	0.217992	0.0679241	0	0.0671106	0	0	0.0461947	0.0637007	0	0.0578819	0.0897615	0.0567317	0	0	0.109655	0	0.0398595	0.0280612	0.041288	0.0578819	0.0463182	0	0	0.0332017	0.0619673	0	0.0408153	0.0565864	0	0	0.342128
0.0110449	0.0329991	0.1305	0.128008	0	0.359096	0	0	0	0.0526632	0.0557851	0.0411735	0.0400564	0	0	0.081534	0.198358	0.0338212	0	0.0261086	0.232622	0	0.0677998	0	0	0.0467149	0.214261	0	0.128008	0.289659	0.066205	0	0	0.159151	0	0.123212	0.292475	0.103387	0.128008	0.0862011	0	0	0.217754	0.175304	0	0.028684	0.0437355	0	0	0.0522068
0.0298845	0.0667037	0.0897634	0.0577991	0	0.0713665	0	0	0	0.686001	0.343666	0.0725685	0.0709898	0	0	0.107056	0.0529349	0.11523	0	0.162212	0.0686683	0	0.142018	0	0	0.193251	0.127532	0	0.0577991	0.0915314	0.0892131	0	0	0.167644	0	0.0856186	0.0715723	0.0825563	0.0577991	0.0840414	0	0	0.0725178	0.0622488	0	0.0580942	0.0744396	0	0	0.141243
0.0192322	0.0134784	0.185975	0.266387	0	0.139518	0	0	0	0.0437778	0.0424957	0.016209	0.0155064	0	0	0.0337236	0.146029	0.0580384	0	0.0466468	0.289758	0	0.0292257	0	0	0.0166527	0.296195	0	0.266387	0.53876	0.0286342	0	0	0.0664141	0	0.170768	0.111411	0.15506	0.266387	0.144608	0	0	0.112852	0.222127	0	0.0123478	0.0206356	0	0	0.0976859
0.0154038	0.0516363	0.0518714	0.0126055	0	0.0468593	0	0	0	0.0623201	0.0755679	0.0608752	0.0589094	0	0	0.181854	0.0110229	0.0430173	0	0.0341425	0.0194635	0	0.13052	0	0	0.064237	0.0984443	0	0.0126055	0.0341425	0.0864484	0	0	0.211146	0	0.0485209	0.0420305	0.0431997	0.0126055	0.0417103	0	0	0.0560478	0.0154038	0	0.0427016	0.0637724	0	0	0.0672981
0	0	0	0	0	0	0	0	0	0	0	0	0	0	0	0	0	0	0	0	0	0	0	0	0	0	0	0	0	0	0	0	0	0	0	0	0	0	0	0	0	0	0	0	0	0	0	0	0	0
0	0	0	0	0	0	0	0	0	0	0	0	0	0	0	0	0	0	0	0	0	0	0	0	0	0	0	0	0	0	0	0	0	0	0	0	0	0	0	0	0	0	0	0	0	0	0	0	0	0
0	0	0	0	0	0	0	0	0	0	0	0	0	0	0	0	0	0	0	0	0	0	0	0	0	0	0	0	0	0	0	0	0	0	0	0	0	0	0	0	0	0	0	0	0	0	0	0	0	0
0.019518	0.0142983	0.133668	0.184167	0	0.296618	0	0	0	0.0442993	0.0408256	0.0167407	0.0160811	0	0	0.0323703	0.389853	0.0541576	0	0.0437548	0.432632	0	0.0284848	0	0	0.017051	0.204363	0	0.184167	0.505358	0.0281239	0	0	0.0610295	0	0.123527	0.217687	0.114775	0.184167	0.116964	0	0	0.240262	0.341558	0	0.0130474	0.0207465	0	0	0.0880205
0.0194354	0.0668128	0.17054	0.158966	0	0.140164	0	0	0	0.16422	0.132879	0.0761687	0.0735581	0	0	0.135261	0.137763	0.048894	0	0.0397767	0.244193	0	0.0797917	0	0	0.112417	0.269501	0	0.158966	0.427259	0.100202	0	0	0.241666	0	0.158974	0.117064	0.146684	0.158966	0.147123	0	0	0.121338	0.193718	0	0.0540586	0.0791128	0	0	0.0760754
0	0	0	0	0	0	0	0	0	0	0	0	0	0	0	0	0	0	0	0	0	0	0	0	0	0	0	0	0	0	0	0	0	0	0	0	0	0	0	0	0	0	0	0	0	0	0	0	0	0
0	0	0	0	0	0	0	0	0	0	0	0	0	0	0	0	0	0	0	0	0	0	0	0	0	0	0	0	0	0	0	0	0	0	0	0	0	0	0	0	0	0	0	0	0	0	0	0	0	0
0.0206154	0.182089	0.110942	0.0173976	0	0.0442681	0	0	0	0.0603293	0.0937695	0.207237	0.199772	0	0	0.143685	0.0149568	0.0517814	0	0.0423084	0.0252937	0	0.08422	0	0	0.39948	0.180315	0	0.0173976	0.0423084	0.168488	0	0	0.425551	0	0.120139	0.124459	0.0954732	0.0173976	0.096382	0	0	0.0474302	0.0206154	0	0.142177	0.209112	0	0	0.0813186
0	0	0	0	0	0	0	0	0	0	0	0	0	0	0	0	0	0	0	0	0	0	0	0	0	0	0	0	0	0	0	0	0	0	0	0	0	0	0	0	0	0	0	0	0	0	0	0	0	0
0.0135278	0.0478889	0.174161	0.166952	0	0.224412	0	0	0	0.0640088	0.0672773	0.055078	0.0536999	0	0	0.093461	0.100126	0.0343018	0	0.0273094	0.169463	0	0.0569478	0	0	0.0779703	0.390146	0	0.166952	0.293343	0.0764149	0	0	0.164348	0	0.342289	0.331511	0.149364	0.166952	0.138356	0	0	0.264951	0.134836	0	0.0413424	0.0573478	0	0	0.0509922
0.036115	0.0922603	0.121123	0.0804682	0	0.0890021	0	0	0	0.135857	0.263639	0.100444	0.0971504	0	0	0.160329	0.0702083	0.218411	0	0.0560951	0.0982139	0	0.157795	0	0	0.0975458	0.184398	0	0.0804682	0.136231	0.166462	0	0	0.26216	0	0.113201	0.0865489	0.111026	0.0804682	0.117203	0	0	0.0924581	0.0877078	0	0.103187	0.143048	0	0	0.0915214
0.0344352	0.123585	0.109232	0.0307938	0	0.0739515	0	0	0	0.0905689	0.1392	0.132262	0.12711	0	0	0.212425	0.0261151	0.0681684	0	0.0591185	0.0397384	0	0.139495	0	0	0.123023	0.178189	0	0.0307938	0.0591185	0.336632	0	0	0.342754	0	0.101019	0.0759027	0.0997656	0.0307938	0.107261	0	0	0.0808657	0.0344352	0	0.0954353	0.135053	0	0	0.104106
0	0	0	0	0	0	0	0	0	0	0	0	0	0	0	0	0	0	0	0	0	0	0	0	0	0	0	0	0	0	0	0	0	0	0	0	0	0	0	0	0	0	0	0	0	0	0	0	0	0
0.0322586	0.0247223	0.223382	0.323547	0	0.271246	0	0	0	0.0587935	0.0521059	0.0270641	0.0258636	0	0	0.0476199	0.405192	0.0716984	0	0.0613433	0.673076	0	0.0411038	0	0	0.0252798	0.325557	0	0.323547	0.708501	0.0372112	0	0	0.0823791	0	0.204788	0.192027	0.203792	0.323547	0.222951	0	0	0.243998	0.564516	0	0.0204979	0.0314719	0	0	0.115769
0	0	0	0	0	0	0	0	0	0	0	0	0	0	0	0	0	0	0	0	0	0	0	0	0	0	0	0	0	0	0	0	0	0	0	0	0	0	0	0	0	0	0	0	0	0	0	0	0	0
0	0	0	0	0	0	0	0	0	0	0	0	0	0	0	0	0	0	0	0	0	0	0	0	0	0	0	0	0	0	0	0	0	0	0	0	0	0	0	0	0	0	0	0	0	0	0	0	0	0
0.0118832	0.0359293	0.120772	0.112478	0	0.10587	0	0	0	0.187955	0.082104	0.0436127	0.0424892	0	0	0.0819254	0.101247	0.0333697	0	0.0260875	0.173058	0	0.147032	0	0	0.0677796	0.187461	0	0.112478	0.301304	0.0671809	0	0	0.154891	0	0.114318	0.0909294	0.101853	0.112478	0.0973319	0	0	0.08768	0.137248	0	0.0312937	0.0460269	0	0	0.050566
0.0545214	0.0437548	0.0362779	0.049858	0	0.0255558	0	0	0	0.148828	0.16553	0.0453888	0.0432983	0	0	0.0714299	0.0408707	0.0949813	0	0.386968	0.0613433	0	0.0612367	0	0	0.0396529	0.0577075	0	0.049858	0.0865818	0.0514778	0	0	0.109892	0	0.0331694	0.0231314	0.0340134	0.049858	0.0382787	0	0	0.0267826	0.0545214	0	0.0340445	0.0497514	0	0	0.357257
0.0749632	0.0610295	0.0491833	0.0698989	0	0.0343649	0	0	0	0.188474	0.200365	0.0619673	0.0590182	0	0	0.0933603	0.0568697	0.116291	0	0.491152	0.0823791	0	0.0795397	0	0	0.0524543	0.0747945	0	0.0698989	0.109892	0.0641601	0	0	0.135413	0	0.0448622	0.0302544	0.047059	0.0698989	0.0540961	0	0	0.0368341	0.0749632	0	0.0460767	0.0662743	0	0	0.428329
0	0	0	0	0	0	0	0	0	0	0	0	0	0	0	0	0	0	0	0	0	0	0	0	0	0	0	0	0	0	0	0	0	0	0	0	0	0	0	0	0	0	0	0	0	0	0	0	0	0
0	0	0	0	0	0	0	0	0	0	0	0	0	0	0	0	0	0	0	0	0	0	0	0	0	0	0	0	0	0	0	0	0	0	0	0	0	0	0	0	0	0	0	0	0	0	0	0	0	0
0.0114636	0.0410079	0.161239	0.152513	0	0.323962	0	0	0	0.0783104	0.0826028	0.0473163	0.0462956	0	0	0.078998	0.20433	0.0291482	0	0.0230326	0.245001	0	0.0486896	0	0	0.0703851	0.231018	0	0.152513	0.266021	0.0669931	0	0	0.138161	0	0.153849	0.340735	0.1395	0.152513	0.129129	0	0	0.218952	0.200609	0	0.0362857	0.0493108	0	0	0.0426594
0	0	0	0	0	0	0	0	0	0	0	0	0	0	0	0	0	0	0	0	0	0	0	0	0	0	0	0	0	0	0	0	0	0	0	0	0	0	0	0	0	0	0	0	0	0	0	0	0	0
0	0	0	0	0	0	0	0	0	0	0	0	0	0	0	0	0	0	0	0	0	0	0	0	0	0	0	0	0	0	0	0	0	0	0	0	0	0	0	0	0	0	0	0	0	0	0	0	0	0
0	0	0	0	0	0	0	0	0	0	0	0	0	0	0	0	0	0	0	0	0	0	0	0	0	0	0	0	0	0	0	0	0	0	0	0	0	0	0	0	0	0	0	0	0	0	0	0	0	0
0.0177826	0.0131562	0.125042	0.167911	0	0.225227	0	0	0	0.0421898	0.0381074	0.0154477	0.0148844	0	0	0.0294172	0.360331	0.049476	0	0.0396737	0.39376	0	0.0261727	0	0	0.0159641	0.188524	0	0.167911	0.458222	0.0263797	0	0	0.0551491	0	0.116124	0.161136	0.107275	0.167911	0.108147	0	0	0.182806	0.31119	0	0.0122484	0.0191593	0	0	0.0791191
0.0116048	0.0351454	0.152486	0.152016	0	0.203124	0	0	0	0.0553649	0.0561972	0.0426827	0.041606	0	0	0.0799737	0.229322	0.0326022	0	0.0254571	0.256025	0	0.0441443	0	0	0.0476848	0.233222	0	0.152016	0.294023	0.0659541	0	0	0.15107	0	0.144483	0.172095	0.127308	0.152016	0.113873	0	0	0.166159	0.20308	0	0.0307275	0.0450518	0	0	0.04928
0.0220821	0.203524	0.122761	0.0192319	0	0.0512781	0	0	0	0.201317	0.282165	0.225425	0.218124	0	0	0.144174	0.01681	0.0496277	0	0.0411717	0.0262173	0	0.0911351	0	0	0.72051	0.181023	0	0.0192319	0.0411717	0.174963	0	0	0.402625	0	0.130359	0.142463	0.108814	0.0192319	0.111449	0	0	0.0549411	0.0220821	0	0.162459	0.226955	0	0	0.074962
0	0	0	0	0	0	0	0	0	0	0	0	0	0	0	0	0	0	0	0	0	0	0	0	0	0	0	0	0	0	0	0	0	0	0	0	0	0	0	0	0	0	0	0	0	0	0	0	0	0
0	0	0	0	0	0	0	0	0	0	0	0	0	0	0	0	0	0	0	0	0	0	0	0	0	0	0	0	0	0	0	0	0	0	0	0	0	0	0	0	0	0	0	0	0	0	0	0	0	0
0.0312113	0.113171	0.101771	0.0279314	0	0.0701795	0	0	0	0.18963	0.129395	0.121478	0.117118	0	0	0.192029	0.024027	0.0619603	0	0.0533176	0.0359795	0	0.298767	0	0	0.114721	0.163612	0	0.0279314	0.0533176	0.314523	0	0	0.308033	0	0.0946051	0.0726586	0.0928669	0.0279314	0.0987219	0	0	0.076273	0.0312113	0	0.089245	0.124144	0	0	0.0930484
0.0235048	0.0873831	0.251625	0.236721	0	0.289638	0	0	0	0.0935127	0.103792	0.0944975	0.0918379	0	0	0.143707	0.141597	0.0469777	0	0.0396817	0.226613	0	0.0981333	0	0	0.121904	0.528485	0	0.236721	0.370402	0.11191	0	0	0.227371	0	0.392656	0.375201	0.224805	0.236721	0.221332	0	0	0.225078	0.1866	0	0.0727251	0.0967709	0	0	0.0678214
0.0220824	0.0159455	0.219273	0.315373	0	0.163153	0	0	0	0.0471018	0.0446124	0.0185926	0.0177826	0	0	0.0367619	0.172697	0.0610295	0	0.049858	0.323547	0	0.0318309	0	0	0.0185544	0.338148	0	0.315373	0.575848	0.0305257	0	0	0.0698989	0	0.201273	0.130738	0.188712	0.315373	0.1844	0	0	0.139465	0.255047	0	0.0141456	0.0230156	0	0	0.101627
0	0	0	0	0	0	0	0	0	0	0	0	0	0	0	0	0	0	0	0	0	0	0	0	0	0	0	0	0	0	0	0	0	0	0	0	0	0	0	0	0	0	0	0	0	0	0	0	0	0
0.0195534	0.0579771	0.186654	0.190657	0	0.152202	0	0	0	0.0764501	0.0823448	0.0676579	0.0653271	0	0	0.12568	0.165094	0.0491833	0	0.0400294	0.276939	0	0.070894	0	0	0.21464	0.357871	0	0.190657	0.46233	0.0933941	0	0	0.232281	0	0.254989	0.490882	0.162882	0.190657	0.165673	0	0	0.134631	0.225837	0	0.047135	0.0706935	0	0	0.0765963
0	0	0	0	0	0	0	0	0	0	0	0	0	0	0	0	0	0	0	0	0	0	0	0	0	0	0	0	0	0	0	0	0	0	0	0	0	0	0	0	0	0	0	0	0	0	0	0	0	0
0.0273131	0.100288	0.118728	0.0594142	0	0.113372	0	0	0	0.109852	0.116848	0.108049	0.104586	0	0	0.248916	0.0520113	0.0544069	0	0.04638	0.0763666	0	0.112829	0	0	0.10402	0.180111	0	0.0594142	0.112637	0.285899	0	0	0.266828	0	0.111107	0.116587	0.108806	0.0594142	0.114543	0	0	0.119315	0.0663319	0	0.0812144	0.110534	0	0	0.0800818
0.0197368	0.0710685	0.0873013	0.0417736	0	0.0849346	0	0	0	0.187561	0.127972	0.0789413	0.0766204	0	0	0.194801	0.0370052	0.0444714	0	0.0366342	0.056853	0	0.082124	0	0	0.110247	0.138387	0	0.0417736	0.0889689	0.222551	0	0	0.216142	0	0.0820847	0.0921064	0.077791	0.0417736	0.0792145	0	0	0.0877211	0.0479323	0	0.0590307	0.0814364	0	0	0.0661759
0.0201235	0.0723462	0.248113	0.248617	0	0.244676	0	0	0	0.0840617	0.0917796	0.0803224	0.0779208	0	0	0.131124	0.146095	0.0453232	0	0.0373795	0.237944	0	0.0836196	0	0	0.155186	0.542244	0	0.248617	0.392819	0.101029	0	0	0.220651	0	0.840681	0.548062	0.219755	0.248617	0.215428	0	0	0.272497	0.194957	0	0.0598823	0.0828501	0	0	0.0676094
0.0744538	0.0638432	0.053684	0.0707097	0	0.0646319	0	0	0	0.122159	0.252333	0.0644734	0.062075	0	0	0.0878907	0.0604587	0.434658	0	0.09975	0.0799011	0	0.134889	0	0	0.0562893	0.0743902	0	0.0707097	0.09975	0.118291	0	0	0.117669	0	0.0497936	0.0352484	0.0520235	0.0707097	0.0582824	0	0	0.0424853	0.0744538	0	0.0827152	0.113324	0	0	0.145483
0	0	0	0	0	0	0	0	0	0	0	0	0	0	0	0	0	0	0	0	0	0	0	0	0	0	0	0	0	0	0	0	0	0	0	0	0	0	0	0	0	0	0	0	0	0	0	0	0	0
0	0	0	0	0	0	0	0	0	0	0	0	0	0	0	0	0	0	0	0	0	0	0	0	0	0	0	0	0	0	0	0	0	0	0	0	0	0	0	0	0	0	0	0	0	0	0	0	0	0
0.0172563	0.0128053	0.122334	0.162977	0	0.341248	0	0	0	0.0415118	0.0372566	0.015049	0.0145139	0	0	0.0285246	0.263376	0.0480513	0	0.0384438	0.381987	0	0.0254638	0	0	0.0156225	0.183642	0	0.162977	0.444017	0.0258302	0	0	0.0533847	0	0.113785	0.259321	0.104923	0.162977	0.105421	0	0	0.267089	0.30198	0	0.0119964	0.0186694	0	0	0.0764666
[truncated: 140 more columns]
