# Supplementary material for: LDAI-ISPS: LncRNA–Disease Associations Inference Based on Integrated Space Projection Scores
Source: Int J Mol Sci. 2020 Feb 22;21(4):1508. doi: 10.3390/ijms21041508 (PMC7073162; doi:10.3390/ijms21041508)
Supplement: Supplementary file 1 [file ijms-21-01508-s001.zip › Manuscriptand Supplementary Materials/Supplementary materials S5.xlsx]

## Sheet: sheet1
1	0.421798	0.494814	0	0.14292	0.239395	0.158463	0	0	0	0.114189	0.249844	0.069286	0.0965583	0	0.071083	0.169671	0.171842	0.316224	0.409042	0.098793	0.225602	0.0818036	0	0.0964166	0.207973	0.221002	0.207973	0.564526	0.205417	0	0.359973	0	0.099264	0.205417	0.229808	0.186502	0.0878831	0.494814	0.137182	0.112758	0.23291	0.169671	0	0	0	0	0.297746	0	0.0835665
0.421798	1	0.15821	0	0.0814201	0.0624014	0.0500553	0	0	0	0.0824698	0.151985	0.130246	0.0634763	0	0.129587	0.15307	0.127821	0.11435	0.132574	0.045975	0.0914474	0.107992	0	0.0658024	0.0631117	0.0695098	0.0631117	0.088001	0.0717039	0	0.145571	0	0.0672914	0.0717039	0.107216	0.0562561	0.0570696	0.15821	0.141279	0.11937	0.0626462	0.15307	0	0	0	0	0.0708876	0	0.0624161
0.494814	0.15821	1	0	0.0714299	0.500085	0.289659	0	0	0	0.115873	0.054708	0.0847023	0.0396529	0	0.0834513	0.28377	0.313409	0.53866	0.464518	0.173473	0.370402	0.0612367	0	0.0454397	0.293343	0.367174	0.293343	0.542497	0.394966	0	0.284043	0	0.0411717	0.394966	0.427259	0.0497514	0.0403891	1	0.0889689	0.199568	0.34446	0.28377	0	0	0	0	0.629709	0	0.099032
0	0	0	1	0	0	0	0	0	0	0	0	0	0	0	0	0	0	0	0	0	0	0	0	0	0	0	0	0	0	0	0	0	0	0	0	0	0	0	0	0	0	0	0	0	0	0	0	0	0
0.14292	0.0814201	0.0714299	0	1	0.0328842	0.081534	0	0	0	0.132467	0.196096	0.102521	0.138953	0	0.0989175	0.102174	0.105218	0.207472	0.16809	0.0571439	0.143707	0.163787	0	0.10546	0.093461	0.122935	0.093461	0.159128	0.115777	0	0.15929	0	0.144174	0.115777	0.135261	0.156892	0.133795	0.0714299	0.194801	0.0638704	0.104846	0.102174	0	0	0	0	0.0411723	0	0.0837099
0.239395	0.0624014	0.500085	0	0.0328842	1	0.360179	0	0	0	0.0680335	0.0290755	0.0399495	0.0183102	0	0.0464536	0.164081	0.117963	0.221532	0.220457	0.0798616	0.163128	0.0292329	0	0.0271203	0.119758	0.13465	0.119758	0.294875	0.199164	0	0.142145	0	0.0188856	0.199164	0.164044	0.0219982	0.0150977	0.500085	0.0416339	0.119427	0.126337	0.164081	0	0	0	0	0.368806	0	0.0529973
0.158463	0.0500553	0.289659	0	0.081534	0.360179	1	0	0	0	0.0903644	0.0509796	0.0576039	0.0467149	0	0.0526632	0.219395	0.0785294	0.214261	0.173739	0.0448106	0.259578	0.0677998	0	0.0371901	0.108096	0.109866	0.108096	0.162118	0.132411	0	0.122177	0	0.0478347	0.132411	0.106193	0.0437355	0.0315102	0.289659	0.0750632	0.0988394	0.0984466	0.219395	0	0	0	0	0.175304	0	0.0329763
0	0	0	0	0	0	0	1	0	0	0	0	0	0	0	0	0	0	0	0	0	0	0	0	0	0	0	0	0	0	0	0	0	0	0	0	0	0	0	0	0	0	0	0	0	0	0	0	0	0
0	0	0	0	0	0	0	0	1	0	0	0	0	0	0	0	0	0	0	0	0	0	0	0	0	0	0	0	0	0	0	0	0	0	0	0	0	0	0	0	0	0	0	0	0	0	0	0	0	0
0	0	0	0	0	0	0	0	0	1	0	0	0	0	0	0	0	0	0	0	0	0	0	0	0	0	0	0	0	0	0	0	0	0	0	0	0	0	0	0	0	0	0	0	0	0	0	0	0	0
0.114189	0.0824698	0.115873	0	0.132467	0.0680335	0.0903644	0	0	0	1	0.123397	0.312361	0.143239	0	0.315939	0.107138	0.0821127	0.141105	0.151649	0.0980044	0.111763	0.138722	0	0.30884	0.0770945	0.0910393	0.0770945	0.092442	0.135909	0	0.137515	0	0.159306	0.135909	0.129347	0.129851	0.130934	0.115873	0.131282	0.0921112	0.0802631	0.107138	0	0	0	0	0.0774468	0	0.148318
0.249844	0.151985	0.054708	0	0.196096	0.0290755	0.0509796	0	0	0	0.123397	1	0.0670686	0.133604	0	0.06977	0.0717201	0.0698711	0.135327	0.0960074	0.0451197	0.101011	0.0992719	0	0.113612	0.0632819	0.0793375	0.0632819	0.0911261	0.0693088	0	0.174485	0	0.137652	0.0693088	0.0856174	0.355365	0.116736	0.054708	0.0982959	0.0454985	0.0960392	0.0717201	0	0	0	0	0.0341956	0	0.0646677
0.069286	0.130246	0.0847023	0	0.102521	0.0399495	0.0576039	0	0	0	0.312361	0.0670686	1	0.170814	0	0.455077	0.118876	0.163429	0.114945	0.160795	0.0665576	0.0903195	0.185569	0	0.139235	0.0566726	0.066785	0.0566726	0.0665322	0.157553	0	0.129472	0	0.19908	0.157553	0.159015	0.0605805	0.153296	0.0847023	0.186957	0.168919	0.0565495	0.118876	0	0	0	0	0.0457133	0	0.0419879
0.0965583	0.0634763	0.0396529	0	0.138953	0.0183102	0.0467149	0	0	0	0.143239	0.133604	0.170814	1	0	0.177335	0.0923582	0.0641008	0.172969	0.100284	0.0310899	0.121904	0.0881442	0	0.165067	0.0779703	0.130276	0.0779703	0.0611051	0.174673	0	0.21302	0	0.72051	0.174673	0.112417	0.331437	0.576873	0.0396529	0.110247	0.101792	0.100122	0.0923582	0	0	0	0	0.0212994	0	0.047689
0	0	0	0	0	0	0	0	0	0	0	0	0	0	1	0	0	0	0	0	0	0	0	0	0	0	0	0	0	0	0	0	0	0	0	0	0	0	0	0	0	0	0	0	0	0	0	0	0	0
0.071083	0.129587	0.0834513	0	0.0989175	0.0464536	0.0526632	0	0	0	0.315939	0.06977	0.455077	0.177335	0	1	0.1174	0.118445	0.11457	0.280218	0.0688145	0.0935127	0.131696	0	0.170614	0.0640088	0.0738697	0.0640088	0.0721444	0.171533	0	0.169049	0	0.201317	0.171533	0.16422	0.0645892	0.163543	0.0834513	0.187561	0.163277	0.0649411	0.1174	0	0	0	0	0.0518857	0	0.155422
0.169671	0.15307	0.28377	0	0.102174	0.164081	0.219395	0	0	0	0.107138	0.0717201	0.118876	0.0923582	0	0.1174	1	0.300851	0.258857	0.202717	0.0486609	0.328645	0.141472	0	0.07105	0.150405	0.159723	0.150405	0.183039	0.304447	0	0.214016	0	0.0989999	0.304447	0.259194	0.0664908	0.0806178	0.28377	0.138575	0.464432	0.147832	1	0	0	0	0	0.183889	0	0.0349762
0.171842	0.127821	0.313409	0	0.105218	0.117963	0.0785294	0	0	0	0.0821127	0.0698711	0.163429	0.0641008	0	0.118445	0.300851	1	0.201213	0.143958	0.0515327	0.158706	0.1905	0	0.0493046	0.105797	0.11455	0.105797	0.134301	0.0993803	0	0.127836	0	0.065668	0.0993803	0.135847	0.0636827	0.0508923	0.313409	0.0762235	0.501036	0.102746	0.300851	0	0	0	0	0.13465	0	0.0378035
0.316224	0.11435	0.53866	0	0.207472	0.221532	0.214261	0	0	0	0.141105	0.135327	0.114945	0.172969	0	0.11457	0.258857	0.201213	1	0.460103	0.0958257	0.528485	0.136621	0	0.0912461	0.390146	0.460097	0.390146	0.3058	0.223118	0	0.288963	0	0.181023	0.223118	0.269501	0.132437	0.172963	0.53866	0.138387	0.137494	0.276253	0.258857	0	0	0	0	0.267171	0	0.0677493
0.409042	0.132574	0.464518	0	0.16809	0.220457	0.173739	0	0	0	0.151649	0.0960074	0.160795	0.100284	0	0.280218	0.202717	0.143958	0.460103	1	0.0847306	0.314457	0.100764	0	0.107733	0.251626	0.269015	0.251626	0.341323	0.183683	0	0.416191	0	0.107984	0.183683	0.195649	0.0746012	0.0941366	0.464518	0.114548	0.119663	0.184191	0.202717	0	0	0	0	0.268084	0	0.0977646
0.098793	0.045975	0.173473	0	0.0571439	0.0798616	0.0448106	0	0	0	0.0980044	0.0451197	0.0665576	0.0310899	0	0.0688145	0.0486609	0.0515327	0.0958257	0.0847306	1	0.0663744	0.0491899	0	0.0390592	0.0478375	0.0602098	0.0478375	0.0876152	0.0607613	0	0.0811193	0	0.0322582	0.0607613	0.0692327	0.0388268	0.0299359	0.173473	0.128554	0.0326917	0.0544035	0.0486609	0	0	0	0	0.09999	0	0.0837099
0.225602	0.0914474	0.370402	0	0.143707	0.163128	0.259578	0	0	0	0.111763	0.101011	0.0903195	0.121904	0	0.0935127	0.328645	0.158706	0.528485	0.314457	0.0663744	1	0.0981333	0	0.0691944	0.465412	0.379286	0.465412	0.230059	0.166302	0	0.209432	0	0.126765	0.166302	0.202097	0.0967709	0.114943	0.370402	0.153101	0.117501	0.213718	0.328645	0	0	0	0	0.1866	0	0.0467282
0.0818036	0.107992	0.0612367	0	0.163787	0.0292329	0.0677998	0	0	0	0.138722	0.0992719	0.185569	0.0881442	0	0.131696	0.141472	0.1905	0.136621	0.100764	0.0491899	0.0981333	1	0	0.068691	0.0569478	0.0732081	0.0569478	0.0679537	0.0609567	0	0.111426	0	0.0911351	0.0609567	0.0797917	0.0928331	0.0736907	0.0612367	0.082124	0.093878	0.0591809	0.141472	0	0	0	0	0.0356044	0	0.0718567
0	0	0	0	0	0	0	0	0	0	0	0	0	0	0	0	0	0	0	0	0	0	0	1	0	0	0	0	0	0	0	0	0	0	0	0	0	0	0	0	0	0	0	0	0	0	0	0	0	0
0.0964166	0.0658024	0.0454397	0	0.10546	0.0271203	0.0371901	0	0	0	0.30884	0.113612	0.139235	0.165067	0	0.170614	0.07105	0.0493046	0.0912461	0.107733	0.0390592	0.0691944	0.068691	0	1	0.0448516	0.0556323	0.0448516	0.0580442	0.14746	0	0.137532	0	0.18811	0.14746	0.0885859	0.110474	0.15961	0.0454397	0.0853149	0.0833252	0.0474151	0.07105	0	0	0	0	0.0317796	0	0.148308
0.207973	0.0631117	0.293343	0	0.093461	0.119758	0.108096	0	0	0	0.0770945	0.0632819	0.0566726	0.0779703	0	0.0640088	0.150405	0.105797	0.390146	0.251626	0.0478375	0.465412	0.0569478	0	0.0448516	1	0.317982	1	0.263805	0.102879	0	0.189688	0	0.0813586	0.102879	0.135893	0.0573478	0.0664683	0.293343	0.0714007	0.0826738	0.142711	0.150405	0	0	0	0	0.134836	0	0.0335488
0.221002	0.0695098	0.367174	0	0.122935	0.13465	0.109866	0	0	0	0.0910393	0.0793375	0.066785	0.130276	0	0.0738697	0.159723	0.11455	0.460097	0.269015	0.0602098	0.379286	0.0732081	0	0.0556323	0.317982	1	0.317982	0.22514	0.112901	0	0.172107	0	0.138832	0.112901	0.153961	0.0729093	0.121429	0.367174	0.0851057	0.0853209	0.152396	0.159723	0	0	0	0	0.156835	0	0.0442335
0.207973	0.0631117	0.293343	0	0.093461	0.119758	0.108096	0	0	0	0.0770945	0.0632819	0.0566726	0.0779703	0	0.0640088	0.150405	0.105797	0.390146	0.251626	0.0478375	0.465412	0.0569478	0	0.0448516	1	0.317982	1	0.263805	0.102879	0	0.189688	0	0.0813586	0.102879	0.135893	0.0573478	0.0664683	0.293343	0.0714007	0.0826738	0.142711	0.150405	0	0	0	0	0.134836	0	0.0335488
0.564526	0.088001	0.542497	0	0.159128	0.294875	0.162118	0	0	0	0.092442	0.0911261	0.0665322	0.0611051	0	0.0721444	0.183039	0.134301	0.3058	0.341323	0.0876152	0.230059	0.0679537	0	0.0580442	0.263805	0.22514	0.263805	1	0.202863	0	0.2235	0	0.062787	0.202863	0.18744	0.0643735	0.0521217	0.542497	0.104045	0.119505	0.167989	0.183039	0	0	0	0	0.723279	0	0.0632258
0.205417	0.0717039	0.394966	0	0.115777	0.199164	0.132411	0	0	0	0.135909	0.0693088	0.157553	0.174673	0	0.171533	0.304447	0.0993803	0.223118	0.183683	0.0607613	0.166302	0.0609567	0	0.14746	0.102879	0.112901	0.102879	0.202863	1	0	0.226698	0	0.209159	1	0.278451	0.0613005	0.153515	0.394966	0.105179	0.402673	0.0985737	0.304447	0	0	0	0	0.236191	0	0.0448529
0	0	0	0	0	0	0	0	0	0	0	0	0	0	0	0	0	0	0	0	0	0	0	0	0	0	0	0	0	0	1	0	0	0	0	0	0	0	0	0	0	0	0	0	0	0	0	0	0	0
0.359973	0.145571	0.284043	0	0.15929	0.142145	0.122177	0	0	0	0.137515	0.174485	0.129472	0.21302	0	0.169049	0.214016	0.127836	0.288963	0.416191	0.0811193	0.209432	0.111426	0	0.137532	0.189688	0.172107	0.189688	0.2235	0.226698	0	1	0	0.234645	0.226698	0.193782	0.233859	0.216455	0.284043	0.192696	0.138034	0.197286	0.214016	0	0	0	0	0.170234	0	0.0843355
0	0	0	0	0	0	0	0	0	0	0	0	0	0	0	0	0	0	0	0	0	0	0	0	0	0	0	0	0	0	0	0	1	0	0	0	0	0	0	0	0	0	0	0	0	0	0	0	0	0
0.099264	0.0672914	0.0411717	0	0.144174	0.0188856	0.0478347	0	0	0	0.159306	0.137652	0.19908	0.72051	0	0.201317	0.0989999	0.065668	0.181023	0.107984	0.0322582	0.126765	0.0911351	0	0.18811	0.0813586	0.138832	0.0813586	0.062787	0.209159	0	0.234645	0	1	0.209159	0.122146	0.226955	0.696623	0.0411717	0.11867	0.119149	0.102767	0.0989999	0	0	0	0	0.0220821	0	0.0495006
0.205417	0.0717039	0.394966	0	0.115777	0.199164	0.132411	0	0	0	0.135909	0.0693088	0.157553	0.174673	0	0.171533	0.304447	0.0993803	0.223118	0.183683	0.0607613	0.166302	0.0609567	0	0.14746	0.102879	0.112901	0.102879	0.202863	1	0	0.226698	0	0.209159	1	0.278451	0.0613005	0.153515	0.394966	0.105179	0.402673	0.0985737	0.304447	0	0	0	0	0.236191	0	0.0448529
0.229808	0.107216	0.427259	0	0.135261	0.164044	0.106193	0	0	0	0.129347	0.0856174	0.159015	0.112417	0	0.16422	0.259194	0.135847	0.269501	0.195649	0.0692327	0.202097	0.0797917	0	0.0885859	0.135893	0.153961	0.135893	0.18744	0.278451	0	0.193782	0	0.122146	0.278451	1	0.0791128	0.0990167	0.427259	0.232494	0.261304	0.138137	0.259194	0	0	0	0	0.193718	0	0.0487216
0.186502	0.0562561	0.0497514	0	0.156892	0.0219982	0.0437355	0	0	0	0.129851	0.355365	0.0605805	0.331437	0	0.0645892	0.0664908	0.0636827	0.132437	0.0746012	0.0388268	0.0967709	0.0928331	0	0.110474	0.0573478	0.0729093	0.0573478	0.0643735	0.0613005	0	0.233859	0	0.226955	0.0613005	0.0791128	1	0.183251	0.0497514	0.0814364	0.0406019	0.0963374	0.0664908	0	0	0	0	0.0264596	0	0.0597216
0.0878831	0.0570696	0.0403891	0	0.133795	0.0150977	0.0315102	0	0	0	0.130934	0.116736	0.153296	0.576873	0	0.163543	0.0806178	0.0508923	0.172963	0.0941366	0.0299359	0.114943	0.0736907	0	0.15961	0.0664683	0.121429	0.0664683	0.0521217	0.153515	0	0.216455	0	0.696623	0.153515	0.0990167	0.183251	1	0.0403891	0.0984555	0.0848188	0.075485	0.0806178	0	0	0	0	0.018088	0	0.0502218
0.494814	0.15821	1	0	0.0714299	0.500085	0.289659	0	0	0	0.115873	0.054708	0.0847023	0.0396529	0	0.0834513	0.28377	0.313409	0.53866	0.464518	0.173473	0.370402	0.0612367	0	0.0454397	0.293343	0.367174	0.293343	0.542497	0.394966	0	0.284043	0	0.0411717	0.394966	0.427259	0.0497514	0.0403891	1	0.0889689	0.199568	0.34446	0.28377	0	0	0	0	0.629709	0	0.099032
0.137182	0.141279	0.0889689	0	0.194801	0.0416339	0.0750632	0	0	0	0.131282	0.0982959	0.186957	0.110247	0	0.187561	0.138575	0.0762235	0.138387	0.114548	0.128554	0.153101	0.082124	0	0.0853149	0.0714007	0.0851057	0.0714007	0.104045	0.105179	0	0.192696	0	0.11867	0.105179	0.232494	0.0814364	0.0984555	0.0889689	1	0.132826	0.0738085	0.138575	0	0	0	0	0.0479323	0	0.0440862
0.112758	0.11937	0.199568	0	0.0638704	0.119427	0.0988394	0	0	0	0.0921112	0.0454985	0.168919	0.101792	0	0.163277	0.464432	0.501036	0.137494	0.119663	0.0326917	0.117501	0.093878	0	0.0833252	0.0826738	0.0853209	0.0826738	0.119505	0.402673	0	0.138034	0	0.119149	0.402673	0.261304	0.0406019	0.0848188	0.199568	0.132826	1	0.0780511	0.464432	0	0	0	0	0.129757	0	0.0228799
0.23291	0.0626462	0.34446	0	0.104846	0.126337	0.0984466	0	0	0	0.0802631	0.0960392	0.0565495	0.100122	0	0.0649411	0.147832	0.102746	0.276253	0.184191	0.0544035	0.213718	0.0591809	0	0.0474151	0.142711	0.152396	0.142711	0.167989	0.0985737	0	0.197286	0	0.102767	0.0985737	0.138137	0.0963374	0.075485	0.34446	0.0738085	0.0780511	1	0.147832	0	0	0	0	0.146055	0	0.0392431
0.169671	0.15307	0.28377	0	0.102174	0.164081	0.219395	0	0	0	0.107138	0.0717201	0.118876	0.0923582	0	0.1174	1	0.300851	0.258857	0.202717	0.0486609	0.328645	0.141472	0	0.07105	0.150405	0.159723	0.150405	0.183039	0.304447	0	0.214016	0	0.0989999	0.304447	0.259194	0.0664908	0.0806178	0.28377	0.138575	0.464432	0.147832	1	0	0	0	0	0.183889	0	0.0349762
0	0	0	0	0	0	0	0	0	0	0	0	0	0	0	0	0	0	0	0	0	0	0	0	0	0	0	0	0	0	0	0	0	0	0	0	0	0	0	0	0	0	0	1	0	0	0	0	0	0
0	0	0	0	0	0	0	0	0	0	0	0	0	0	0	0	0	0	0	0	0	0	0	0	0	0	0	0	0	0	0	0	0	0	0	0	0	0	0	0	0	0	0	0	1	0	0	0	0	0
0	0	0	0	0	0	0	0	0	0	0	0	0	0	0	0	0	0	0	0	0	0	0	0	0	0	0	0	0	0	0	0	0	0	0	0	0	0	0	0	0	0	0	0	0	1	0	0	0	0
0	0	0	0	0	0	0	0	0	0	0	0	0	0	0	0	0	0	0	0	0	0	0	0	0	0	0	0	0	0	0	0	0	0	0	0	0	0	0	0	0	0	0	0	0	0	1	0	0	0
0.297746	0.0708876	0.629709	0	0.0411723	0.368806	0.175304	0	0	0	0.0774468	0.0341956	0.0457133	0.0212994	0	0.0518857	0.183889	0.13465	0.267171	0.268084	0.09999	0.1866	0.0356044	0	0.0317796	0.134836	0.156835	0.134836	0.723279	0.236191	0	0.170234	0	0.0220821	0.236191	0.193718	0.0264596	0.018088	0.629709	0.0479323	0.129757	0.146055	0.183889	0	0	0	0	1	0	0.0666038
0	0	0	0	0	0	0	0	0	0	0	0	0	0	0	0	0	0	0	0	0	0	0	0	0	0	0	0	0	0	0	0	0	0	0	0	0	0	0	0	0	0	0	0	0	0	0	0	1	0
0.0835665	0.0624161	0.099032	0	0.0837099	0.0529973	0.0329763	0	0	0	0.148318	0.0646677	0.0419879	0.047689	0	0.155422	0.0349762	0.0378035	0.0677493	0.0977646	0.0837099	0.0467282	0.0718567	0	0.148308	0.0335488	0.0442335	0.0335488	0.0632258	0.0448529	0	0.0843355	0	0.0495006	0.0448529	0.0487216	0.0597216	0.0502218	0.099032	0.0440862	0.0228799	0.0392431	0.0349762	0	0	0	0	0.0666038	0	1
0.229823	0.0526787	0.488135	0	0.0312928	0.565173	0.299123	0	0	0	0.0653608	0.0277444	0.0362127	0.0166619	0	0.0435524	0.137589	0.0980854	0.198638	0.197517	0.0759969	0.144482	0.0276471	0	0.0265671	0.101933	0.112495	0.101933	0.262483	0.161599	0	0.130559	0	0.0172062	0.161599	0.141206	0.0201733	0.0129972	0.488135	0.037794	0.0990441	0.104923	0.137589	0	0	0	0	0.330496	0	0.0525322
0.0632669	0.151296	0.0417438	0	0.135268	0.014236	0.0267509	0	0	0	0.0972827	0.0781572	0.297564	0.0972993	0	0.285947	0.111235	0.124475	0.112976	0.105877	0.0302654	0.0812968	0.188825	0	0.0799701	0.0422529	0.054254	0.0422529	0.0498596	0.0658572	0	0.102952	0	0.107887	0.0658572	0.185639	0.0697985	0.0788023	0.0417438	0.210748	0.116038	0.04122	0.111235	0	0	0	0	0.0173157	0	0.0525212
0.100553	0.115564	0.0845063	0	0.079633	0.0494116	0.0508162	0	0	0	0.42366	0.104258	0.26429	0.102181	0	0.378129	0.0723075	0.0712611	0.0793902	0.195812	0.0723525	0.0637241	0.108499	0	0.293637	0.0462536	0.0543467	0.0462536	0.0679945	0.0978491	0	0.158666	0	0.112066	0.0978491	0.0976711	0.104053	0.0968454	0.0845063	0.10564	0.0921761	0.0487462	0.0723075	0	0	0	0	0.05855	0	0.126207
0.0824999	0.0587121	0.0810692	0	0.0689797	0.0437142	0.02708	0	0	0	0.117746	0.0561246	0.0340768	0.0388504	0	0.118511	0.0282558	0.0308284	0.0553002	0.105018	0.0689797	0.0376808	0.058795	0	0.131587	0.027273	0.0362452	0.027273	0.0569126	0.0372163	0	0.104963	0	0.040375	0.0372163	0.0400576	0.0490484	0.0416334	0.0810692	0.0358295	0.0184559	0.03224	0.0282558	0	0	0	0	0.0555143	0	0.610843
0.249272	0.0656496	0.372005	0	0.113072	0.134637	0.103387	0	0	0	0.0842995	0.102126	0.0594893	0.105853	0	0.0677914	0.154492	0.108004	0.295063	0.196037	0.058672	0.224805	0.0633768	0	0.0502368	0.149364	0.161181	0.149364	0.178294	0.104798	0	0.210203	0	0.108814	0.104798	0.146684	0.102823	0.0804794	0.372005	0.077791	0.0807081	0.676183	0.154492	0	0	0	0	0.157263	0	0.0423548
0.309103	0.0979078	0.376963	0	0.114124	0.155157	0.112203	0	0	0	0.0836372	0.120722	0.0632481	0.107084	0	0.0674706	0.144205	0.127537	0.271797	0.258698	0.0609454	0.202391	0.0681569	0	0.0625853	0.140706	0.160612	0.140706	0.208595	0.136174	0	0.303385	0	0.110352	0.136174	0.170868	0.109222	0.0893818	0.376963	0.0794782	0.0898636	0.602473	0.144205	0	0	0	0	0.184837	0	0.0476241
0.0817244	0.064502	0.109892	0	0.0933603	0.0590182	0.036504	0	0	0	0.159101	0.0691016	0.0459857	0.0524543	0	0.188474	0.0381016	0.0415824	0.0747945	0.0922965	0.0933603	0.050873	0.0795397	0	0.133577	0.036772	0.0489127	0.036772	0.0665468	0.0501924	0	0.0796804	0	0.0545205	0.0501924	0.0540715	0.0662743	0.056177	0.109892	0.0483604	0.024852	0.0434837	0.0381016	0	0	0	0	0.0749632	0	0.689364
0	0	0	0	0	0	0	0	0	0	0	0	0	0	0	0	0	0	0	0	0	0	0	0	0	0	0	0	0	0	0	0	0	0	0	0	0	0	0	0	0	0	0	0	0	0	0	0	0	0
0.0761068	0.165045	0.0914425	0	0.109458	0.0477319	0.0544151	0	0	0	0.321721	0.0743694	0.533982	0.137668	0	0.45003	0.136629	0.14007	0.126359	0.16194	0.0741559	0.100301	0.162305	0	0.108248	0.0669128	0.078677	0.0669128	0.0767372	0.135395	0	0.129085	0	0.153454	0.135395	0.195197	0.0686555	0.124762	0.0914425	0.218072	0.162985	0.0684288	0.136629	0	0	0	0	0.0542603	0	0.0443564
0	0	0	0	0	0	0	0	0	0	0	0	0	0	0	0	0	0	0	0	0	0	0	0	0	0	0	0	0	0	0	0	0	0	0	0	0	0	0	0	0	0	0	0	0	0	0	0	0	0
0.187586	0.0757354	0.2792	0	0.108754	0.127873	0.213288	0	0	0	0.0918006	0.0798502	0.073788	0.13141	0	0.0784369	0.274595	0.129989	0.411454	0.378743	0.0502303	0.502882	0.0758021	0	0.0552349	0.48848	0.475822	0.48848	0.228172	0.13133	0	0.176959	0	0.137589	0.13133	0.160197	0.0755063	0.125377	0.2792	0.124307	0.101991	0.17281	0.274595	0	0	0	0	0.141861	0	0.0352926
0.316224	0.11435	0.53866	0	0.207472	0.221532	0.214261	0	0	0	0.141105	0.135327	0.114945	0.172969	0	0.11457	0.258857	0.201213	1	0.460103	0.0958257	0.528485	0.136621	0	0.0912461	0.390146	0.460097	0.390146	0.3058	0.223118	0	0.288963	0	0.181023	0.223118	0.269501	0.132437	0.172963	0.53866	0.138387	0.137494	0.276253	0.258857	0	0	0	0	0.267171	0	0.0677493
0.494814	0.15821	1	0	0.0714299	0.500085	0.289659	0	0	0	0.115873	0.054708	0.0847023	0.0396529	0	0.0834513	0.28377	0.313409	0.53866	0.464518	0.173473	0.370402	0.0612367	0	0.0454397	0.293343	0.367174	0.293343	0.542497	0.394966	0	0.284043	0	0.0411717	0.394966	0.427259	0.0497514	0.0403891	1	0.0889689	0.199568	0.34446	0.28377	0	0	0	0	0.629709	0	0.099032
0.335638	0.0957696	0.566904	0	0.0705993	0.340175	0.180147	0	0	0	0.106294	0.0507332	0.110273	0.106129	0	0.120726	0.219051	0.148179	0.277749	0.322374	0.0919674	0.200218	0.0452068	0	0.102605	0.146378	0.170624	0.146378	0.367849	0.333373	0	0.233351	0	0.122632	0.333373	0.227123	0.0425032	0.0933016	0.566904	0.0777849	0.25308	0.158313	0.219051	0	0	0	0	0.4195	0	0.0655494
0.120785	0.054105	0.182813	0	0.062342	0.0945746	0.0573494	0	0	0	0.251824	0.094701	0.0783403	0.0363012	0	0.0783303	0.0594922	0.0639784	0.109892	0.0983002	0.278631	0.0781376	0.054434	0	0.185068	0.05916	0.0740179	0.05916	0.102622	0.0762052	0	0.0978669	0	0.03757	0.0762052	0.0836511	0.108281	0.0362887	0.182813	0.150864	0.0411142	0.0678922	0.0594922	0	0	0	0	0.116062	0	0.0861995
0	0	0	0	0	0	0	0	0	0	0	0	0	0	0	0	0	0	0	0	0	0	0	0	0	0	0	0	0	0	0	0	0	0	0	0	0	0	0	0	0	0	0	0	0	0	0	0	0	0
0.114189	0.0824698	0.115873	0	0.132467	0.0680335	0.0903644	0	0	0	1	0.123397	0.312361	0.143239	0	0.315939	0.107138	0.0821127	0.141105	0.151649	0.0980044	0.111763	0.138722	0	0.30884	0.0770945	0.0910393	0.0770945	0.092442	0.135909	0	0.137515	0	0.159306	0.135909	0.129347	0.129851	0.130934	0.115873	0.131282	0.0921112	0.0802631	0.107138	0	0	0	0	0.0774468	0	0.148318
0.297819	0.203335	0.284625	0	0.133768	0.125518	0.138394	0	0	0	0.0964755	0.098014	0.120072	0.105165	0	0.11254	0.427928	0.185779	0.468769	0.403517	0.0551858	0.328705	0.155429	0	0.0824265	0.436829	0.249872	0.436829	0.220385	0.171361	0	0.383124	0	0.11011	0.171361	0.173941	0.0854762	0.0999023	0.284625	0.150694	0.209636	0.155049	0.427928	0	0	0	0	0.14738	0	0.0518489
0	0	0	0	0	0	0	0	0	0	0	0	0	0	0	0	0	0	0	0	0	0	0	0	0	0	0	0	0	0	0	0	0	0	0	0	0	0	0	0	0	0	0	0	0	0	0	0	0	0
0.071083	0.129587	0.0834513	0	0.0989175	0.0464536	0.0526632	0	0	0	0.315939	0.06977	0.455077	0.177335	0	1	0.1174	0.118445	0.11457	0.280218	0.0688145	0.0935127	0.131696	0	0.170614	0.0640088	0.0738697	0.0640088	0.0721444	0.171533	0	0.169049	0	0.201317	0.171533	0.16422	0.0645892	0.163543	0.0834513	0.187561	0.163277	0.0649411	0.1174	0	0	0	0	0.0518857	0	0.155422
0.250693	0.129683	0.109892	0	0.417263	0.0590182	0.159151	0	0	0	0.212294	0.388414	0.184747	0.387367	0	0.164686	0.170291	0.185848	0.334286	0.188946	0.0933603	0.227371	0.295871	0	0.173323	0.164348	0.21861	0.164348	0.173115	0.224329	0	0.330743	0	0.402625	0.224329	0.241666	0.457004	0.414858	0.109892	0.216142	0.111073	0.32112	0.170291	0	0	0	0	0.0749632	0	0.122593
0.126603	0.0920569	0.136231	0	0.160329	0.0748554	0.0850518	0	0	0	0.237907	0.13757	0.204811	0.0975458	0	0.135857	0.130347	0.210114	0.184398	0.127414	0.209001	0.139853	0.157795	0	0.175759	0.0972693	0.118571	0.0972693	0.114401	0.111272	0	0.138221	0	0.10032	0.111272	0.129639	0.143048	0.0872231	0.136231	0.188992	0.121488	0.104793	0.130347	0	0	0	0	0.0877078	0	0.0643923
0.367462	0.129156	0.363181	0	0.118463	0.247507	0.165824	0	0	0	0.120859	0.106197	0.082552	0.120561	0	0.0851636	0.249196	0.135137	0.32239	0.476706	0.147857	0.252034	0.0772705	0	0.11016	0.204726	0.235338	0.204726	0.264937	0.200679	0	0.505427	0	0.131568	0.200679	0.182462	0.0859996	0.109672	0.363181	0.096435	0.164351	0.156425	0.249196	0	0	0	0	0.217284	0	0.0629139
0.0835461	0.147001	0.0779992	0	0.0944805	0.0445065	0.0523828	0	0	0	0.424227	0.0865576	0.466797	0.171781	0	0.893124	0.115481	0.114755	0.109172	0.320133	0.0647046	0.0903706	0.12614	0	0.302479	0.0629988	0.0719859	0.0629988	0.0728449	0.166112	0	0.191298	0	0.193866	0.166112	0.159895	0.0850437	0.158622	0.0779992	0.181896	0.162933	0.0637518	0.115481	0	0	0	0	0.0492972	0	0.155946
0.0835461	0.147001	0.0779992	0	0.0944805	0.0445065	0.0523828	0	0	0	0.424227	0.0865576	0.466797	0.171781	0	0.893124	0.115481	0.114755	0.109172	0.320133	0.0647046	0.0903706	0.12614	0	0.302479	0.0629988	0.0719859	0.0629988	0.0728449	0.166112	0	0.191298	0	0.193866	0.166112	0.159895	0.0850437	0.158622	0.0779992	0.181896	0.162933	0.0637518	0.115481	0	0	0	0	0.0492972	0	0.155946
0.421606	0.525604	0.0545214	0	0.0411723	0.021075	0.0110449	0	0	0	0.0516588	0.170608	0.0188231	0.0212994	0	0.0245967	0.0157505	0.0151982	0.0336539	0.0283371	0.0411723	0.0235048	0.0356044	0	0.0317796	0.0135278	0.0177023	0.0135278	0.0242302	0.0148811	0	0.0330264	0	0.0220821	0.0148811	0.0194354	0.0264596	0.018088	0.0545214	0.0197368	0.00929315	0.0142541	0.0157505	0	0	0	0	0.0262177	0	0.0666038
0	0	0	0	0	0	0	0	0	0	0	0	0	0	0	0	0	0	0	0	0	0	0	0	0	0	0	0	0	0	0	0	0	0	0	0	0	0	0	0	0	0	0	0	0	0	0	0	0	0
0.361122	0.0966988	0.607144	0	0.105977	0.35031	0.193969	0	0	0	0.0930626	0.0741629	0.0654482	0.0598489	0	0.0714925	0.212215	0.156317	0.325939	0.343221	0.0991639	0.281813	0.0668584	0	0.057839	0.236074	0.221112	0.236074	0.387476	0.250089	0	0.239404	0	0.0616819	0.250089	0.218073	0.0631975	0.049602	0.607144	0.0794754	0.139865	0.180374	0.212215	0	0	0	0	0.433696	0	0.0696105
0.137182	0.141279	0.0889689	0	0.194801	0.0416339	0.0750632	0	0	0	0.131282	0.0982959	0.186957	0.110247	0	0.187561	0.138575	0.0762235	0.138387	0.114548	0.128554	0.153101	0.082124	0	0.0853149	0.0714007	0.0851057	0.0714007	0.104045	0.105179	0	0.192696	0	0.11867	0.105179	0.232494	0.0814364	0.0984555	0.0889689	1	0.132826	0.0738085	0.138575	0	0	0	0	0.0479323	0	0.0440862
0.435143	0.549744	0.0659547	0	0.143702	0.0304065	0.0525303	0	0	0	0.15359	0.171142	0.257148	0.103968	0	0.254564	0.149551	0.0943922	0.127337	0.161886	0.0517313	0.0943394	0.123097	0	0.101047	0.0619319	0.0774969	0.0619319	0.0771651	0.0930774	0	0.168342	0	0.112663	0.0930774	0.139461	0.0917194	0.0950812	0.0659547	0.23911	0.122918	0.066517	0.149551	0	0	0	0	0.0355058	0	0.065531
0.54692	0.149716	0.697381	0	0.160008	0.547255	0.261031	0	0	0	0.111047	0.101283	0.0825709	0.0879519	0	0.0848719	0.232017	0.207554	0.576502	0.590354	0.118352	0.348065	0.0854055	0	0.0783081	0.257099	0.304278	0.257099	0.625414	0.270884	0	0.402358	0	0.0916886	0.270884	0.284605	0.0788897	0.0850847	0.697381	0.107752	0.149886	0.243684	0.232017	0	0	0	0	0.583365	0	0.0844134
0.0787018	0.121282	0.0670951	0	0.0856065	0.0406124	0.051822	0	0	0	0.478371	0.0897444	0.472658	0.160672	0	0.679371	0.111642	0.107375	0.0983748	0.202146	0.0564847	0.0840863	0.115027	0	0.317998	0.060979	0.0682184	0.060979	0.0646709	0.155269	0	0.138303	0	0.178963	0.155269	0.151244	0.0952709	0.148781	0.0670951	0.170568	0.162246	0.0613732	0.111642	0	0	0	0	0.0441201	0	0.13409
0.239395	0.0624014	0.500085	0	0.0328842	1	0.360179	0	0	0	0.0680335	0.0290755	0.0399495	0.0183102	0	0.0464536	0.164081	0.117963	0.221532	0.220457	0.0798616	0.163128	0.0292329	0	0.0271203	0.119758	0.13465	0.119758	0.294875	0.199164	0	0.142145	0	0.0188856	0.199164	0.164044	0.0219982	0.0150977	0.500085	0.0416339	0.119427	0.126337	0.164081	0	0	0	0	0.368806	0	0.0529973
0	0	0	0	0	0	0	0	0	0	0	0	0	0	0	0	0	0	0	0	0	0	0	0	0	0	0	0	0	0	0	0	0	0	0	0	0	0	0	0	0	0	0	0	0	0	0	0	0	0
0.10718	0.201803	0.0750894	0	0.108786	0.0360555	0.0520455	0	0	0	0.221648	0.0756232	0.458875	0.135775	0	0.451546	0.1368	0.133869	0.119315	0.155667	0.0591121	0.0958108	0.158643	0	0.106121	0.0641731	0.0748375	0.0641731	0.069455	0.128284	0	0.129834	0	0.150735	0.128284	0.210078	0.0703131	0.12334	0.0750894	0.320018	0.168584	0.065201	0.1368	0	0	0	0	0.0406852	0	0.0372559
0.320127	0.132249	0.342261	0	0.141737	0.463494	0.208156	0	0	0	0.139883	0.0970653	0.0738506	0.0715316	0	0.0851897	0.173811	0.12731	0.285305	0.308606	0.104428	0.303925	0.0725721	0	0.0955284	0.524466	0.218952	0.524466	0.307082	0.144407	0	0.332378	0	0.0737076	0.144407	0.146748	0.0760877	0.0624781	0.342261	0.350983	0.120755	0.130558	0.173811	0	0	0	0	0.219233	0	0.0515293
0	0	0	0	0	0	0	0	0	0	0	0	0	0	0	0	0	0	0	0	0	0	0	0	0.666667	0	0	0	0	0	0	0	0	0	0	0	0	0	0	0	0	0	0	0	0	0	0	0	0	0
0.203581	0.0882492	0.305155	0	0.0845083	0.140885	0.105693	0	0	0	0.210935	0.0790608	0.0540065	0.0533374	0	0.0957819	0.207262	0.154768	0.244588	0.21077	0.0594218	0.234382	0.0510216	0	0.116122	0.406856	0.207909	0.406856	0.237302	0.111956	0	0.141091	0	0.0544564	0.111956	0.14286	0.0800251	0.040953	0.305155	0.0678627	0.165861	0.138219	0.207262	0	0	0	0	0.157385	0	0.0434585
0.291743	0.0828323	0.451467	0	0.0677441	0.263505	0.128143	0	0	0	0.243372	0.0909906	0.0446273	0.0390397	0	0.0880942	0.134475	0.102584	0.200336	0.257327	0.09367	0.140059	0.0588091	0	0.159985	0.101325	0.119436	0.101325	0.558801	0.172546	0	0.193066	0	0.0404458	0.172546	0.145443	0.0920474	0.0395639	0.451467	0.0467787	0.0944043	0.110663	0.134475	0	0	0	0	0.688456	0	0.0998592
0.0632669	0.151296	0.0417438	0	0.135268	0.014236	0.0267509	0	0	0	0.0972827	0.0781572	0.297564	0.0972993	0	0.285947	0.111235	0.124475	0.112976	0.105877	0.0302654	0.0812968	0.188825	0	0.0799701	0.0422529	0.054254	0.0422529	0.0498596	0.0658572	0	0.102952	0	0.107887	0.0658572	0.185639	0.0697985	0.0788023	0.0417438	0.210748	0.116038	0.04122	0.111235	0	0	0	0	0.0173157	0	0.0525212
0	0	0	0	0	0	0	0	0	0	0	0	0	0	0	0	0	0	0	0	0	0	0	0	0	0	0	0	0	0	0	0	0	0	0	0	0	0	0	0	0	0	0	0	0	0	0	0	0	0
0.169671	0.15307	0.28377	0	0.102174	0.164081	0.219395	0	0	0	0.107138	0.0717201	0.118876	0.0923582	0	0.1174	1	0.300851	0.258857	0.202717	0.0486609	0.328645	0.141472	0	0.07105	0.150405	0.159723	0.150405	0.183039	0.304447	0	0.214016	0	0.0989999	0.304447	0.259194	0.0664908	0.0806178	0.28377	0.138575	0.464432	0.147832	1	0	0	0	0	0.183889	0	0.0349762
0.115235	0.107754	0.0714299	0	0.255398	0.0328842	0.081534	0	0	0	0.192954	0.158056	0.165643	0.21056	0	0.155472	0.16059	0.105218	0.207472	0.121242	0.0571439	0.143707	0.163787	0	0.161259	0.093461	0.122935	0.093461	0.101724	0.1913	0	0.176026	0	0.226604	0.1913	0.223494	0.156892	0.214384	0.0714299	0.202053	0.105534	0.104846	0.16059	0	0	0	0	0.0411723	0	0.0837099
0.145325	0.146849	0.102918	0	0.160988	0.0532234	0.0622101	0	0	0	0.149828	0.0910199	0.139967	0.0909828	0	0.18817	0.105084	0.0646764	0.117189	0.130288	0.116823	0.119025	0.0812625	0	0.132176	0.0598578	0.0730414	0.0598578	0.103532	0.0868499	0	0.200112	0	0.0972866	0.0868499	0.17302	0.0763824	0.0843627	0.102918	0.682787	0.0968344	0.0637002	0.105084	0	0	0	0	0.0659529	0	0.561163
0.339874	0.0899376	0.708501	0	0.0476199	0.452605	0.232622	0	0	0	0.0858211	0.0386319	0.0542005	0.0252798	0	0.0587935	0.234048	0.173584	0.325557	0.327634	0.115648	0.226613	0.0411038	0	0.0347372	0.169463	0.202439	0.169463	0.447309	0.314233	0	0.22624	0	0.0262173	0.314233	0.244193	0.0314719	0.0228916	0.708501	0.056853	0.165374	0.189145	0.234048	0	0	0	0	0.564516	0	0.0735064
0	0	0	0	0	0	0	0	0	0	0	0	0	0	0	0	0	0	0	0	0	0	0	0	0	0	0	0	0	0	0	0	0	0	0	0	0	0	0	0	0	0	0	0	0	0	0	0	0	0
0.171842	0.127821	0.313409	0	0.105218	0.117963	0.0785294	0	0	0	0.0821127	0.0698711	0.163429	0.0641008	0	0.118445	0.300851	1	0.201213	0.143958	0.0515327	0.158706	0.1905	0	0.0493046	0.105797	0.11455	0.105797	0.134301	0.0993803	0	0.127836	0	0.065668	0.0993803	0.135847	0.0636827	0.0508923	0.313409	0.0762235	0.501036	0.102746	0.300851	0	0	0	0	0.13465	0	0.0378035
0.377713	0.118216	0.50358	0	0.131548	0.293449	0.214121	0	0	0	0.106044	0.0985732	0.0814549	0.116668	0	0.0848374	0.251917	0.159182	0.615497	0.625117	0.084439	0.435302	0.0879422	0	0.0782943	0.386968	0.386435	0.386968	0.385966	0.219274	0	0.346799	0	0.122499	0.219274	0.212276	0.084424	0.112326	0.50358	0.108698	0.131785	0.205924	0.251917	0	0	0	0	0.344074	0	0.0632153
0.44608	0.144204	0.457348	0	0.116992	0.325709	0.194563	0	0	0	0.0934305	0.0966704	0.0844119	0.0785931	0	0.0841648	0.252138	0.265105	0.386722	0.552479	0.0762944	0.297285	0.0841283	0	0.0751232	0.305937	0.315712	0.305937	0.412644	0.201031	0	0.442582	0	0.0829068	0.201031	0.204893	0.0620027	0.0706352	0.457348	0.0972421	0.245899	0.171221	0.252138	0	0	0	0	0.328115	0	0.0591942
0.229823	0.0526787	0.488135	0	0.0312928	0.565173	0.299123	0	0	0	0.0653608	0.0277444	0.0362127	0.0166619	0	0.0435524	0.137589	0.0980854	0.198638	0.197517	0.0759969	0.144482	0.0276471	0	0.0265671	0.101933	0.112495	0.101933	0.262483	0.161599	0	0.130559	0	0.0172062	0.161599	0.141206	0.0201733	0.0129972	0.488135	0.037794	0.0990441	0.104923	0.137589	0	0	0	0	0.330496	0	0.0525322
0.439524	0.141351	0.451985	0	0.101312	0.317357	0.181868	0	0	0	0.140595	0.0743224	0.121489	0.0783709	0	0.148423	0.216499	0.171034	0.336531	0.53414	0.0871	0.239498	0.0710931	0	0.12451	0.247028	0.193284	0.247028	0.308883	0.285191	0	0.537433	0	0.0860988	0.285191	0.207522	0.0596737	0.0711317	0.451985	0.160792	0.231045	0.163469	0.216499	0	0	0	0	0.273918	0	0.0821782
0	0	0	0	0	0	0	0	0	0	0	0	0	0	0	0	0	0	0	0	0	0	0	0	0	0	0	0	0	0	0	0	0	0	0	0	0	0	0	0	0	0	0	0	0	0	0	0	0	0
0.16362	0.0634513	0.0699429	0	0.109066	0.0379172	0.06051	0	0	0	0.164885	0.233509	0.0785545	0.184629	0	0.0722434	0.0477198	0.0470862	0.0921232	0.0994051	0.0585603	0.0673855	0.125355	0	0.119539	0.042416	0.0538843	0.042416	0.0645819	0.0478411	0	0.24591	0	0.13299	0.0478411	0.0584526	0.409598	0.110707	0.0699429	0.0584097	0.0300583	0.0637033	0.0477198	0	0	0	0	0.045677	0	0.177623
0.0649191	0.056639	0.0498639	0	0.127669	0.0220375	0.0444881	0	0	0	0.165189	0.0750333	0.0896679	0.0880524	0	0.0927128	0.0723445	0.0458209	0.107732	0.0792339	0.0389126	0.0786796	0.11605	0	0.110317	0.0412573	0.0524698	0.0412573	0.0514736	0.0570058	0	0.0966149	0	0.0978741	0.0570058	0.0875272	0.0668573	0.0687975	0.0498639	0.0886291	0.0448839	0.0400555	0.0723445	0	0	0	0	0.0265165	0	0.218924
0.249272	0.0656496	0.372005	0	0.113072	0.134637	0.103387	0	0	0	0.0842995	0.102126	0.0594893	0.105853	0	0.0677914	0.154492	0.108004	0.295063	0.196037	0.058672	0.224805	0.0633768	0	0.0502368	0.149364	0.161181	0.149364	0.178294	0.104798	0	0.210203	0	0.108814	0.104798	0.146684	0.102823	0.0804794	0.372005	0.077791	0.0807081	0.676183	0.154492	0	0	0	0	0.157263	0	0.0423548
0.412345	0.126568	0.666667	0	0.04762	0.33339	0.193106	0	0	0	0.0772488	0.041031	0.0564682	0.0264353	0	0.0556342	0.18918	0.20894	0.359107	0.418066	0.115648	0.246935	0.0408245	0	0.0340798	0.195562	0.244783	0.195562	0.406873	0.263311	0	0.273523	0	0.0274478	0.263311	0.28484	0.0331676	0.0269261	0.666667	0.0593126	0.133046	0.22964	0.18918	0	0	0	0	0.419806	0	0.0792256
0.316224	0.11435	0.53866	0	0.207472	0.221532	0.214261	0	0	0	0.141105	0.135327	0.114945	0.172969	0	0.11457	0.258857	0.201213	1	0.460103	0.0958257	0.528485	0.136621	0	0.0912461	0.390146	0.460097	0.390146	0.3058	0.223118	0	0.288963	0	0.181023	0.223118	0.269501	0.132437	0.172963	0.53866	0.138387	0.137494	0.276253	0.258857	0	0	0	0	0.267171	0	0.0677493
0	0	0	0	0	0	0	0	0	0	0	0	0	0	0	0	0	0	0	0	0	0	0	0	0.666667	0	0	0	0	0	0	0	0	0	0	0	0	0	0	0	0	0	0	0	0	0	0	0	0	0
0.112758	0.11937	0.199568	0	0.0638704	0.119427	0.0988394	0	0	0	0.0921112	0.0454985	0.168919	0.101792	0	0.163277	0.464432	0.501036	0.137494	0.119663	0.0326917	0.117501	0.093878	0	0.0833252	0.0826738	0.0853209	0.0826738	0.119505	0.402673	0	0.138034	0	0.119149	0.402673	0.261304	0.0406019	0.0848188	0.199568	0.132826	1	0.0780511	0.464432	0	0	0	0	0.129757	0	0.0228799
0.158463	0.0500553	0.289659	0	0.081534	0.360179	1	0	0	0	0.0903644	0.0509796	0.0576039	0.0467149	0	0.0526632	0.219395	0.0785294	0.214261	0.173739	0.0448106	0.259578	0.0677998	0	0.0371901	0.108096	0.109866	0.108096	0.162118	0.132411	0	0.122177	0	0.0478347	0.132411	0.106193	0.0437355	0.0315102	0.289659	0.0750632	0.0988394	0.0984466	0.219395	0	0	0	0	0.175304	0	0.0329763
0.112758	0.11937	0.199568	0	0.0638704	0.119427	0.0988394	0	0	0	0.0921112	0.0454985	0.168919	0.101792	0	0.163277	0.464432	0.501036	0.137494	0.119663	0.0326917	0.117501	0.093878	0	0.0833252	0.0826738	0.0853209	0.0826738	0.119505	0.402673	0	0.138034	0	0.119149	0.402673	0.261304	0.0406019	0.0848188	0.199568	0.132826	1	0.0780511	0.464432	0	0	0	0	0.129757	0	0.0228799
0.394924	0.503201	0.0629039	0	0.0707951	0.0340999	0.0382296	0	0	0	0.336134	0.172935	0.321379	0.114215	0	0.461113	0.079678	0.0766497	0.0768012	0.186368	0.0513806	0.0638925	0.0885529	0	0.250416	0.0451619	0.0513797	0.0451619	0.0550576	0.108473	0	0.139296	0	0.126669	0.108473	0.107308	0.0723338	0.105216	0.0629039	0.120291	0.111262	0.0456668	0.079678	0	0	0	0	0.0381526	0	0.122265
0.250693	0.129683	0.109892	0	0.417263	0.0590182	0.159151	0	0	0	0.212294	0.388414	0.184747	0.387367	0	0.164686	0.170291	0.185848	0.334286	0.188946	0.0933603	0.227371	0.295871	0	0.173323	0.164348	0.21861	0.164348	0.173115	0.224329	0	0.330743	0	0.402625	0.224329	0.241666	0.457004	0.414858	0.109892	0.216142	0.111073	0.32112	0.170291	0	0	0	0	0.0749632	0	0.122593
0.330791	0.0805935	0.513382	0	0.058501	0.649861	0.27946	0	0	0	0.0726059	0.044271	0.0447508	0.0337448	0	0.0522673	0.180124	0.120879	0.247274	0.311607	0.0815114	0.181247	0.0382815	0	0.0401489	0.129282	0.145352	0.129282	0.548345	0.20844	0	0.196819	0	0.0346191	0.20844	0.16912	0.0346403	0.0251322	0.513382	0.0529877	0.124232	0.135011	0.180124	0	0	0	0	0.642972	0	0.0600677
0.0858071	0.0580701	0.0857015	0	0.0757519	0.0549275	0.0678835	0	0	0	0.667551	0.0987602	0.0845578	0.0506589	0	0.159293	0.0397077	0.0425789	0.0655057	0.0883683	0.0757519	0.049632	0.128774	0	0.302804	0.038724	0.0480599	0.038724	0.0591661	0.0488774	0	0.0845425	0	0.0521046	0.0488774	0.0516588	0.110071	0.052939	0.0857015	0.0477024	0.0281553	0.0440701	0.0397077	0	0	0	0	0.0644023	0	0.203231
0.238841	0.220685	0.293759	0	0.0851923	0.133689	0.105898	0	0	0	0.0740995	0.151591	0.0801923	0.129826	0	0.0799574	0.263475	0.299743	0.242466	0.173433	0.052816	0.198476	0.118367	0	0.0415889	0.141657	0.149076	0.141657	0.163172	0.112098	0	0.146029	0	0.132507	0.112098	0.142506	0.120615	0.097466	0.293759	0.0686259	0.172102	0.157878	0.263475	0	0	0	0	0.149054	0	0.0371206
0.494814	0.15821	1	0	0.0714299	0.500085	0.289659	0	0	0	0.115873	0.054708	0.0847023	0.0396529	0	0.0834513	0.28377	0.313409	0.53866	0.464518	0.173473	0.370402	0.0612367	0	0.0454397	0.293343	0.367174	0.293343	0.542497	0.394966	0	0.284043	0	0.0411717	0.394966	0.427259	0.0497514	0.0403891	1	0.0889689	0.199568	0.34446	0.28377	0	0	0	0	0.629709	0	0.099032
0.207973	0.0631117	0.293343	0	0.093461	0.119758	0.108096	0	0	0	0.0770945	0.0632819	0.0566726	0.0779703	0	0.0640088	0.150405	0.105797	0.390146	0.251626	0.0478375	0.465412	0.0569478	0	0.0448516	1	0.317982	1	0.263805	0.102879	0	0.189688	0	0.0813586	0.102879	0.135893	0.0573478	0.0664683	0.293343	0.0714007	0.0826738	0.142711	0.150405	0	0	0	0	0.134836	0	0.0335488
0.207973	0.0631117	0.293343	0	0.093461	0.119758	0.108096	0	0	0	0.0770945	0.0632819	0.0566726	0.0779703	0	0.0640088	0.150405	0.105797	0.390146	0.251626	0.0478375	0.465412	0.0569478	0	0.0448516	1	0.317982	1	0.263805	0.102879	0	0.189688	0	0.0813586	0.102879	0.135893	0.0573478	0.0664683	0.293343	0.0714007	0.0826738	0.142711	0.150405	0	0	0	0	0.134836	0	0.0335488
0	0	0	0	0	0	0	0	0	0	0	0	0	0	0	0	0	0	0	0	0	0	0	0	0	0	0	0	0	0	0	0	0	0	0	0	0	0	0	0	0	0	0	0	0	0	0	0	0	0
0.207973	0.0631117	0.293343	0	0.093461	0.119758	0.108096	0	0	0	0.0770945	0.0632819	0.0566726	0.0779703	0	0.0640088	0.150405	0.105797	0.390146	0.251626	0.0478375	0.465412	0.0569478	0	0.0448516	1	0.317982	1	0.263805	0.102879	0	0.189688	0	0.0813586	0.102879	0.135893	0.0573478	0.0664683	0.293343	0.0714007	0.0826738	0.142711	0.150405	0	0	0	0	0.134836	0	0.0335488
0.207973	0.0631117	0.293343	0	0.093461	0.119758	0.108096	0	0	0	0.0770945	0.0632819	0.0566726	0.0779703	0	0.0640088	0.150405	0.105797	0.390146	0.251626	0.0478375	0.465412	0.0569478	0	0.0448516	1	0.317982	1	0.263805	0.102879	0	0.189688	0	0.0813586	0.102879	0.135893	0.0573478	0.0664683	0.293343	0.0714007	0.0826738	0.142711	0.150405	0	0	0	0	0.134836	0	0.0335488
0.137182	0.141279	0.0889689	0	0.194801	0.0416339	0.0750632	0	0	0	0.131282	0.0982959	0.186957	0.110247	0	0.187561	0.138575	0.0762235	0.138387	0.114548	0.128554	0.153101	0.082124	0	0.0853149	0.0714007	0.0851057	0.0714007	0.104045	0.105179	0	0.192696	0	0.11867	0.105179	0.232494	0.0814364	0.0984555	0.0889689	1	0.132826	0.0738085	0.138575	0	0	0	0	0.0479323	0	0.0440862
0.316224	0.11435	0.53866	0	0.207472	0.221532	0.214261	0	0	0	0.141105	0.135327	0.114945	0.172969	0	0.11457	0.258857	0.201213	1	0.460103	0.0958257	0.528485	0.136621	0	0.0912461	0.390146	0.460097	0.390146	0.3058	0.223118	0	0.288963	0	0.181023	0.223118	0.269501	0.132437	0.172963	0.53866	0.138387	0.137494	0.276253	0.258857	0	0	0	0	0.267171	0	0.0677493
0.150821	0.148801	0.208431	0	0.102491	0.114285	0.0802638	0	0	0	0.287169	0.0763787	0.385772	0.146319	0	0.492348	0.118904	0.120338	0.15166	0.260098	0.304165	0.109409	0.121192	0	0.192459	0.083083	0.103953	0.083083	0.142773	0.170096	0	0.218866	0	0.162147	0.170096	0.168866	0.0717178	0.140139	0.208431	0.307896	0.14508	0.0950495	0.118904	0	0	0	0	0.142119	0	0.160986
0.0818036	0.107992	0.0612367	0	0.163787	0.0292329	0.0677998	0	0	0	0.138722	0.0992719	0.185569	0.0881442	0	0.131696	0.141472	0.1905	0.136621	0.100764	0.0491899	0.0981333	1	0	0.068691	0.0569478	0.0732081	0.0569478	0.0679537	0.0609567	0	0.111426	0	0.0911351	0.0609567	0.0797917	0.0928331	0.0736907	0.0612367	0.082124	0.093878	0.0591809	0.141472	0	0	0	0	0.0356044	0	0.0718567
0.229823	0.0526787	0.488135	0	0.0312928	0.565173	0.299123	0	0	0	0.0653608	0.0277444	0.0362127	0.0166619	0	0.0435524	0.137589	0.0980854	0.198638	0.197517	0.0759969	0.144482	0.0276471	0	0.0265671	0.101933	0.112495	0.101933	0.262483	0.161599	0	0.130559	0	0.0172062	0.161599	0.141206	0.0201733	0.0129972	0.488135	0.037794	0.0990441	0.104923	0.137589	0	0	0	0	0.330496	0	0.0525322
0.176872	0.226457	0.0591185	0	0.212425	0.02844	0.0735153	0	0	0	0.119406	0.137788	0.0920177	0.123023	0	0.0905689	0.222826	0.0946317	0.178189	0.10079	0.0475288	0.129021	0.139495	0	0.0928001	0.0850132	0.108724	0.0850132	0.0898393	0.10086	0	0.140514	0	0.127098	0.10086	0.118255	0.135053	0.115557	0.0591185	0.296668	0.14521	0.0933065	0.222826	0	0	0	0	0.0344352	0	0.0693917
0.176872	0.226457	0.0591185	0	0.212425	0.02844	0.0735153	0	0	0	0.119406	0.137788	0.0920177	0.123023	0	0.0905689	0.222826	0.0946317	0.178189	0.10079	0.0475288	0.129021	0.139495	0	0.0928001	0.0850132	0.108724	0.0850132	0.0898393	0.10086	0	0.140514	0	0.127098	0.10086	0.118255	0.135053	0.115557	0.0591185	0.296668	0.14521	0.0933065	0.222826	0	0	0	0	0.0344352	0	0.0693917
0.158463	0.0500553	0.289659	0	0.081534	0.360179	1	0	0	0	0.0903644	0.0509796	0.0576039	0.0467149	0	0.0526632	0.219395	0.0785294	0.214261	0.173739	0.0448106	0.259578	0.0677998	0	0.0371901	0.108096	0.109866	0.108096	0.162118	0.132411	0	0.122177	0	0.0478347	0.132411	0.106193	0.0437355	0.0315102	0.289659	0.0750632	0.0988394	0.0984466	0.219395	0	0	0	0	0.175304	0	0.0329763
0	0	0	0	0	0	0	0	0	0	0	0	0	0	0	0	0	0	0	0	0	0	0	0	0	0	0	0	0	0	0	0	0	0	0	0	0	0	0	0	0	0	0	0	0	0	0	0	0	0
0	0	0	0	0	0	0	0	0	0	0	0	0	0	0	0	0	0	0	0	0	0	0	0	0	0	0	0	0	0	0	0	0	0	0	0	0	0	0	0	0	0	0	0	0	0	0	0	0	0
0.401933	0.139744	0.374759	0	0.126148	0.16657	0.142091	0	0	0	0.0980014	0.0838025	0.103148	0.0836555	0	0.100526	0.174371	0.129591	0.371945	0.494364	0.0867126	0.285486	0.0742753	0	0.0832043	0.311363	0.232856	0.311363	0.303041	0.153569	0	0.488091	0	0.0880311	0.153569	0.2035	0.0680176	0.0789665	0.374759	0.309424	0.104422	0.175126	0.174371	0	0	0	0	0.203513	0	0.0616024
0.161571	0.176864	0.301304	0	0.0819254	0.121446	0.0747896	0	0	0	0.0858811	0.0527788	0.187475	0.0677796	0	0.187955	0.277184	0.327854	0.187461	0.14749	0.0473316	0.150174	0.147032	0	0.054736	0.100826	0.108056	0.100826	0.133559	0.110548	0	0.12611	0	0.0742776	0.110548	0.177185	0.0460269	0.0521631	0.301304	0.117876	0.213203	0.0971991	0.277184	0	0	0	0	0.137248	0	0.0325521
0	0	0	0	0	0	0	0	0	0	0	0	0	0	0	0	0	0	0	0	0	0	0	0	0	0	0	0	0	0	0	0	0	0	0	0	0	0	0	0	0	0	0	0	0	0	0	0	0	0
0	0	0	0	0	0	0	0	0	0	0	0	0	0	0	0	0	0	0	0	0	0	0	0	0	0	0	0	0	0	0	0	0	0	0	0	0	0	0	0	0	0	0	0	0	0	0	0	0	0
0.494814	0.15821	1	0	0.0714299	0.500085	0.289659	0	0	0	0.115873	0.054708	0.0847023	0.0396529	0	0.0834513	0.28377	0.313409	0.53866	0.464518	0.173473	0.370402	0.0612367	0	0.0454397	0.293343	0.367174	0.293343	0.542497	0.394966	0	0.284043	0	0.0411717	0.394966	0.427259	0.0497514	0.0403891	1	0.0889689	0.199568	0.34446	0.28377	0	0	0	0	0.629709	0	0.099032
0.069286	0.130246	0.0847023	0	0.102521	0.0399495	0.0576039	0	0	0	0.312361	0.0670686	1	0.170814	0	0.455077	0.118876	0.163429	0.114945	0.160795	0.0665576	0.0903195	0.185569	0	0.139235	0.0566726	0.066785	0.0566726	0.0665322	0.157553	0	0.129472	0	0.19908	0.157553	0.159015	0.0605805	0.153296	0.0847023	0.186957	0.168919	0.0565495	0.118876	0	0	0	0	0.0457133	0	0.0419879
0.098793	0.045975	0.173473	0	0.0571439	0.0798616	0.0448106	0	0	0	0.0980044	0.0451197	0.0665576	0.0310899	0	0.0688145	0.0486609	0.0515327	0.0958257	0.0847306	1	0.0663744	0.0491899	0	0.0390592	0.0478375	0.0602098	0.0478375	0.0876152	0.0607613	0	0.0811193	0	0.0322582	0.0607613	0.0692327	0.0388268	0.0299359	0.173473	0.128554	0.0326917	0.0544035	0.0486609	0	0	0	0	0.09999	0	0.0837099
0.071083	0.129587	0.0834513	0	0.0989175	0.0464536	0.0526632	0	0	0	0.315939	0.06977	0.455077	0.177335	0	1	0.1174	0.118445	0.11457	0.280218	0.0688145	0.0935127	0.131696	0	0.170614	0.0640088	0.0738697	0.0640088	0.0721444	0.171533	0	0.169049	0	0.201317	0.171533	0.16422	0.0645892	0.163543	0.0834513	0.187561	0.163277	0.0649411	0.1174	0	0	0	0	0.0518857	0	0.155422
0	0	0	0	0	0	0	0	0	0	0	0	0	0	0	0	0	0	0	0	0	0	0	0	0	0	0	0	0	0	0	0	0	0	0	0	0	0	0	0	0	0	0	0	0	0	0	0	0	0
0	0	0	0	0	0	0	0	0	0	0	0	0	0	0	0	0	0	0	0	0	0	0	0	0	0	0	0	0	0	0	0	0	0	0	0	0	0	0	0	0	0	0	0	0	0	0	0	0	0
0.071083	0.129587	0.0834513	0	0.0989175	0.0464536	0.0526632	0	0	0	0.315939	0.06977	0.455077	0.177335	0	1	0.1174	0.118445	0.11457	0.280218	0.0688145	0.0935127	0.131696	0	0.170614	0.0640088	0.0738697	0.0640088	0.0721444	0.171533	0	0.169049	0	0.201317	0.171533	0.16422	0.0645892	0.163543	0.0834513	0.187561	0.163277	0.0649411	0.1174	0	0	0	0	0.0518857	0	0.155422
0.169671	0.15307	0.28377	0	0.102174	0.164081	0.219395	0	0	0	0.107138	0.0717201	0.118876	0.0923582	0	0.1174	1	0.300851	0.258857	0.202717	0.0486609	0.328645	0.141472	0	0.07105	0.150405	0.159723	0.150405	0.183039	0.304447	0	0.214016	0	0.0989999	0.304447	0.259194	0.0664908	0.0806178	0.28377	0.138575	0.464432	0.147832	1	0	0	0	0	0.183889	0	0.0349762
0.326024	0.0915586	0.282659	0	0.146153	0.117317	0.121032	0	0	0	0.1074	0.452284	0.0755434	0.126643	0	0.0758372	0.148509	0.119375	0.53614	0.38959	0.0586542	0.291015	0.0952149	0	0.0999556	0.212037	0.251422	0.212037	0.202456	0.130498	0	0.32784	0	0.131908	0.130498	0.157859	0.279184	0.121945	0.282659	0.0923953	0.0808757	0.167205	0.148509	0	0	0	0	0.141388	0	0.056653
0.262182	0.0567101	0.419806	0	0.0274482	0.162274	0.111726	0	0	0	0.0516312	0.0256467	0.0304755	0.0141996	0	0.0345905	0.131777	0.0897665	0.265914	0.266316	0.06666	0.185722	0.0237363	0	0.0238347	0.135501	0.156869	0.135501	0.214954	0.104257	0	0.212188	0	0.0147214	0.104257	0.129145	0.0176397	0.0120587	0.419806	0.0319549	0.0617518	0.318854	0.131777	0	0	0	0	0.201872	0	0.053283
0.225602	0.0914474	0.370402	0	0.143707	0.163128	0.259578	0	0	0	0.111763	0.101011	0.0903195	0.121904	0	0.0935127	0.328645	0.158706	0.528485	0.314457	0.0663744	1	0.0981333	0	0.0691944	0.465412	0.379286	0.465412	0.230059	0.166302	0	0.209432	0	0.126765	0.166302	0.202097	0.0967709	0.114943	0.370402	0.153101	0.117501	0.213718	0.328645	0	0	0	0	0.1866	0	0.0467282
0.0874689	0.117139	0.0620028	0	0.178482	0.0295167	0.0755511	0	0	0	0.217894	0.109704	0.104444	0.0973872	0	0.0710971	0.16053	0.0714279	0.148577	0.0993558	0.04979	0.106417	0.169048	0	0.0752384	0.0639864	0.0824072	0.0639864	0.0739525	0.0711349	0	0.116997	0	0.10072	0.0711349	0.0898848	0.10418	0.0846059	0.0620028	0.090685	0.0985801	0.0678161	0.16053	0	0	0	0	0.0360262	0	0.072748
0.0817244	0.064502	0.109892	0	0.0933603	0.0590182	0.036504	0	0	0	0.159101	0.0691016	0.0459857	0.0524543	0	0.188474	0.0381016	0.0415824	0.0747945	0.0922965	0.0933603	0.050873	0.0795397	0	0.133577	0.036772	0.0489127	0.036772	0.0665468	0.0501924	0	0.0796804	0	0.0545205	0.0501924	0.0540715	0.0662743	0.056177	0.109892	0.0483604	0.024852	0.0434837	0.0381016	0	0	0	0	0.0749632	0	0.689364
0.494814	0.15821	1	0	0.0714299	0.500085	0.289659	0	0	0	0.115873	0.054708	0.0847023	0.0396529	0	0.0834513	0.28377	0.313409	0.53866	0.464518	0.173473	0.370402	0.0612367	0	0.0454397	0.293343	0.367174	0.293343	0.542497	0.394966	0	0.284043	0	0.0411717	0.394966	0.427259	0.0497514	0.0403891	1	0.0889689	0.199568	0.34446	0.28377	0	0	0	0	0.629709	0	0.099032
0.112758	0.11937	0.199568	0	0.0638704	0.119427	0.0988394	0	0	0	0.0921112	0.0454985	0.168919	0.101792	0	0.163277	0.464432	0.501036	0.137494	0.119663	0.0326917	0.117501	0.093878	0	0.0833252	0.0826738	0.0853209	0.0826738	0.119505	0.402673	0	0.138034	0	0.119149	0.402673	0.261304	0.0406019	0.0848188	0.199568	0.132826	1	0.0780511	0.464432	0	0	0	0	0.129757	0	0.0228799
0.0787018	0.121282	0.0670951	0	0.0856065	0.0406124	0.051822	0	0	0	0.478371	0.0897444	0.472658	0.160672	0	0.679371	0.111642	0.107375	0.0983748	0.202146	0.0564847	0.0840863	0.115027	0	0.317998	0.060979	0.0682184	0.060979	0.0646709	0.155269	0	0.138303	0	0.178963	0.155269	0.151244	0.0952709	0.148781	0.0670951	0.170568	0.162246	0.0613732	0.111642	0	0	0	0	0.0441201	0	0.13409
0.1157	0.082253	0.0681596	0	0.15819	0.0406804	0.0557851	0	0	0	0.463259	0.151483	0.208852	0.2476	0	0.255922	0.106575	0.0739569	0.136869	0.119704	0.0585889	0.103792	0.103037	0	0.666667	0.0672773	0.0834484	0.0672773	0.0773923	0.221191	0	0.142821	0	0.282165	0.221191	0.132879	0.16571	0.239414	0.0681596	0.127972	0.124988	0.0711226	0.106575	0	0	0	0	0.0476695	0	0.185385
0.359598	0.0877971	0.625075	0	0.0415524	0.418081	0.269735	0	0	0	0.0782102	0.0359791	0.0477501	0.0221746	0	0.0532589	0.214021	0.147208	0.279879	0.334247	0.100913	0.197427	0.0361268	0	0.0355798	0.145818	0.170875	0.145818	0.413279	0.280596	0	0.211928	0	0.0229659	0.280596	0.207713	0.0273677	0.0193799	0.625075	0.0500058	0.152541	0.159662	0.214021	0	0	0	0	0.480074	0	0.0698349
0.239395	0.0624014	0.500085	0	0.0328842	1	0.360179	0	0	0	0.0680335	0.0290755	0.0399495	0.0183102	0	0.0464536	0.164081	0.117963	0.221532	0.220457	0.0798616	0.163128	0.0292329	0	0.0271203	0.119758	0.13465	0.119758	0.294875	0.199164	0	0.142145	0	0.0188856	0.199164	0.164044	0.0219982	0.0150977	0.500085	0.0416339	0.119427	0.126337	0.164081	0	0	0	0	0.368806	0	0.0529973
0.494814	0.15821	1	0	0.0714299	0.500085	0.289659	0	0	0	0.115873	0.054708	0.0847023	0.0396529	0	0.0834513	0.28377	0.313409	0.53866	0.464518	0.173473	0.370402	0.0612367	0	0.0454397	0.293343	0.367174	0.293343	0.542497	0.394966	0	0.284043	0	0.0411717	0.394966	0.427259	0.0497514	0.0403891	1	0.0889689	0.199568	0.34446	0.28377	0	0	0	0	0.629709	0	0.099032
[truncated: 106 more columns]
